# Supplementary material for: A standardized image processing and data quality platform for rodent fMRI
Source: Nat Commun. 2024 Aug 7;15:6708. doi: 10.1038/s41467-024-50826-8 (PMC11306392; doi:10.1038/s41467-024-50826-8)
Supplement: Supplementary file 4 — Source Data [file 41467_2024_50826_MOESM4_ESM.xlsx]

## Sheet: Figure 3
Dice overlap				Confound correlation
Specific	Absent	Mixed	Spurious	Specific	Absent	Mixed	Spurious
0.727682	0.165794	0.699529	0.311241	0.134957	0.248254	0.278552	0.314278
0.748876	0.186958	0.618547	0.595757	0.10366	0.349827	0.211404	0.345667
0.736099	0.250871	0.559892	0.473282	0.116007	0.255256	0.143622	0.229964
0.787228	0.212436	0.728386	0.5986	0.0953855	0.327677	0.106595	0.238279
0.781972	0.215984	0.502271	0.682912	0.140179	0.257191	0.0859121	0.198287
0.800452	0.256754	0.59768	0.28655	0.145938	0.252662	0.0874353	0.324515
0.764722	0.111801	0.715212	0.254786	0.175021	0.308206	0.187055	0.468718
0.74896	0.125342	0.599251	0.682212	0.0982895	0.235097	0.126609	0.304765
0.777495	0.0998869	0.648409	0.325593	0.128849	0.300702	0.242494	0.355783
0.77192	0.181613	0.645637	0.762563	0.137166	0.258755	0.101459	0.180259
0.787433	0.169367	0.63972	0.313676	0.110634	0.305908	0.21716	0.372131
0.667938	0.186468	0.690739	0.370332	0.112779	0.213655	0.141733	0.416244
0.733914	0.11274	0.749194	0.415863	0.117463	0.119696	0.16135	0.346373
0.799887	0.049254	0.697674	0.68359	0.183084	0.346255	0.193081	0.228917
0.763225	0.124166	0.642427	0.647249	0.169451	0.291459	0.189493	0.2307
0.710825	0.346194	0.488266	0.33911	0.220411	0.145201	0.278992	0.561299
0.71622	0.396413	0.464984	0.347495	0.143607	0.118349	0.214852	0.173127
0.587179	0.234932	0.363883	0.413442	0.185864	0.176977	0.0956295	0.26659
0.639311	0.21884	0.358974	0.383644	0.182514	0.0813162	0.124678	0.299423
0.61851	0.315255	0.474005	0.385118	0.156349	0.160556	0.158163	0.168221
0.674631	0.212806	0.52896	0.554965	0.167042	0.124483	0.149028	0.302936
0.734012	0.308569	0.315206	0.378406	0.182363	0.103617	0.194032	0.473353
0.62309	0.261299	0.338097	0.381295	0.211303	0.10729	0.124056	0.247479
0.518193	0.170746	0.426016	0.503229	0.133638	0.228298	0.177375	0.222428
0.632127	0.433426	0.538617	0.371596	0.166899	0.124321	0.127442	0.554945
0.571783	0.316632	0.421023	0.64833	0.133305	0.16157	0.134915	0.151273
0.622266	0.259874	0.455508	0.371074	0.151285	0.101237	0.148353	0.65297
0.697008	0.378458	0.317426	0.232757	0.186241	0.100474	0.0926178	0.418093
0.661373	0.334023	0.592231	0.241466	0.182201	0.0922632	0.186344	0.46542
0.714687	0.333949	0.521212	0.642245	0.131239	0.0678387	0.249193	0.239434
0.37119	0.260045	0.614534		0.175458	0.204215	0.202778
0.407076	0.277215	0.592666		0.171633	0.28343	0.321397
0.597853	0.236837	0.640986		0.158876	0.332222	0.150206
0.720143	0.194379	0.748408		0.11382	0.360632	0.138512
0.611566	0.205959	0.584264		0.162148	0.266874	0.160638
0.48	0.236364	0.631169		0.154249	0.262401	0.286406
0.459937	0.298104	0.631496		0.193614	0.24738	0.130423
0.558006	0.261538	0.647478		0.235327	0.231798	0.12547
0.476888	0.190147	0.60915		0.138977	0.228101	0.349498
0.387227	0.218591	0.564371		0.141788	0.237409	0.174801
0.491204	0.241582	0.539371		0.144385	0.311491	0.109853
0.454545	0.2258	0.658486		0.139777	0.259409	0.284743
0.564028	0.239711	0.54595		0.230527	0.21052	0.197771
0.591338	0.267275	0.426961		0.12435	0.224995	0.129219
0.562063	0.201654	0.282073		0.17971	0.222971	0.132967
0.575261	0.359862	0.319189		0.199085	0.043942	0.0879325
0.401271	0.324825	0.327883		0.167391	0.0882823	0.159658
0.552198	0.363833	0.283424		0.138851	0.0658015	0.104196
0.671672	0.334532	0.296396		0.140147	0.0587815	0.156303
0.527945	0.382579	0.365041		0.115254	0.0746128	0.133539
0.468235	0.345579	0.280402		0.109728	0.151211	0.111549
0.530808	0.337606	0.479964		0.093873	0.427399	0.192571
0.434452	0.331615	0.24223		0.22423	0.0467905	0.171697
0.610322	0.353862	0.407532		0.0596189	0.077312	0.176462
0.612778	0.415693	0.281309		0.109846	0.0751834	0.143925
0.583794	0.32246	0.290598		0.142558	0.0558027	0.175509
0.319676	0.37054	0.209364		0.148925	0.0461009	0.163634
0.486861	0.390287	0.215391		0.206672	0.110025	0.104675
0.545019	0.342312	0.442992		0.121006	0.104877	0.189408
0.518328	0.372772	0.377471		0.101623	0.0668094	0.185203
0.492727	0.133708	0.412005		0.118293	0.0769645	0.116793
0.523821	0.292632	0.513353		0.151995	0.0950991	0.14454
0.577887	0.163202	0.483455		0.197532	0.206072	0.177246
0.445921	0.171443	0.503127		0.291379	0.128579	0.126099
0.547952	0.239017	0.183471		0.177249	0.0928816	0.146123
0.417161	0.198386	0.36071		0.19957	0.111719	0.217108
0.422817	0.179725	0.403604		0.162078	0.123548	0.201822
0.507975	0.204967	0.451287		0.161163	0.135006	0.183092
0.54502	0.152279	0.537958		0.142324	0.0815301	0.133578
0.585641	0.181154	0.575967		0.174789	0.121555	0.154385
0.523798	0.229952	0.379531		0.15881	0.107265	0.196317
0.63229	0.171571	0.516807		0.103885	0.0716966	0.191478
0.452624	0.234083	0.422804		0.124595	0.173235	0.145012
0.34104	0.18018	0.708932		0.179186	0.284436	0.201559
0.332729	0.258205	0.729269		0.113494	0.109119	0.194315
0.585972		0.770772		0.176371		0.177694
0.561103		0.645809		0.161142		0.25734
0.292545		0.721822		0.15915		0.143232
0.458156		0.78671		0.130966		0.175714
0.64613		0.764151		0.150223		0.135259
0.461323		0.72285		0.132929		0.199211
0.550898		0.77768		0.16011		0.172998
0.646635		0.726526		0.227808		0.195359
0.545455		0.757012		0.10706		0.150613
0.353738		0.772208		0.177784		0.143685
0.486449		0.782506		0.139703		0.158489
0.326927		0.760312		0.111764		0.175207
0.701691		0.773481		0.167589		0.142831
0.482562		0.454111		0.17222		0.227742
0.690044		0.248264		0.182389		0.259784
		0.539165				0.127462
		0.577892				0.229632
		0.621961				0.144116
		0.462737				0.168758
		0.560156				0.169345
		0.644679				0.212471
		0.665796				0.184921
		0.406441				0.17788
		0.58431				0.239021
		0.565411				0.346939
		0.606186				0.137406
		0.510244				0.162192
		0.659364				0.184437
		0.682339				0.251205
		0.71475				0.3351
		0.407617				0.272828
		0.398943				0.182577
		0.723861				0.202244
		0.543115				0.361349
		0.741784				0.250145
		0.653868				0.25257
		0.726621				0.260359
		0.664095				0.133207
		0.663334				0.183097
		0.508096				0.109083
		0.369325				0.259456
		0.671783				0.188829
		0.573534				0.124845
		0.472569				0.112134
		0.626263				0.167831
		0.4851				0.122
		0.526518				0.256758
		0.646552				0.122945
		0.268613				0.159484
		0.537746				0.103764
		0.520872				0.135368
		0.485505				0.0716928
		0.511724				0.186742
		0.369239				0.142981
		0.587834				0.12944
		0.445304				0.234156
		0.54719				0.116133
		0.445672				0.152773
		0.461578				0.080034
		0.706636				0.207053
		0.325184				0.181318
		0.583003				0.0722103
		0.567321				0.208003
		0.404556				0.112984
		0.356872				0.185377
		0.59633				0.135988
		0.454872				0.198025
		0.511327				0.128244
		0.401225				0.164984
		0.587875				0.19263
		0.558593				0.15067
		0.427919				0.150827
		0.539283				0.169244
		0.650547				0.0986245
		0.445917				0.171957
		0.347183				0.14371
		0.571273				0.146176

## Sheet: Figure 5
Scan-level quality measures																	Group-level quality measures
Initial confound correction								Optimized confound correction									Initial confound correction								Optimized confound correction
Dice overlap				Confound correlation				Dice overlap				Confound correlation					Dice overlap				Max. confound correlation				Dice overlap				Max. confound correlation
Specific	Absent	Mixed	Spurious	Specific	Absent	Mixed	Spurious	Specific	Absent	Mixed	Spurious	Specific	Absent	Mixed	Spurious		Specific	Absent	Mixed	Spurious	Specific	Absent	Mixed	Spurious	Specific	Absent	Mixed	Spurious	Specific	Absent	Mixed	Spurious
0.727682	0.165794	0.699529	0.311241	0.134957	0.248254	0.278552	0.314278	0.737436	0.180394	0.654054	0.412523	0.148309	0.0868417	0.116991	0.114123		0.778596	0.00818414	0.370637	0.224061	0.210897	0.118634	0.104297	0.369052	0.779162	0.00818414	0.427618	0.765118	0.0978503	0.118634	0.1118	0.328991
0.748876	0.186958	0.618547	0.595757	0.10366	0.349827	0.211404	0.345667	0.740428	0.211967	0.646704	0.695864	0.102559	0.135343	0.125484	0.209945		0.615061	0.017294	0.314231	0.358328	0.222154	0.0551789	0.389293	0.267154	0.615061	0.017294	0.314231	0.328211	0.222154	0.0551789	0.389293	0.234221
0.736099	0.250871	0.559892	0.473282	0.116007	0.255256	0.143622	0.229964	0.733898	0.252224	0.600431	0.642793	0.119553	0.106128	0.144286	0.170784		0.549492	0.0388769	0.407147		0.162217	0.0297031	0.130061		0.512848	0.0388769	0.210184		0.144298	0.0297031	0.110235
0.787228	0.212436	0.728386	0.5986	0.0953855	0.327677	0.106595	0.238279	0.780764	0.21699	0.703089	0.689511	0.120693	0.103034	0.104669	0.142693			0.192288	0.449045			0.197236	0.284546			0.192288	0.449045			0.197236	0.284546
0.781972	0.215984	0.502271	0.682912	0.140179	0.257191	0.0859121	0.198287	0.783959	0.224763	0.561968	0.60421	0.153194	0.0995208	0.139645	0.181144			0.0473613	0.258365			0.0194162	0.254792			0.0473613	0.425672			0.0194162	0.300767
0.800452	0.256754	0.59768	0.28655	0.145938	0.252662	0.0874353	0.324515	0.801697	0.30403	0.699224	0.33306	0.156011	0.148942	0.0979467	0.166753				0.703924				0.229117				0.780618				0.223489
0.764722	0.111801	0.715212	0.254786	0.175021	0.308206	0.187055	0.468718	0.767842	0.263719	0.636771	0.255319	0.187066	0.0628282	0.133958	0.144935				0.657997				0.233516				0.562258				0.0684064
0.74896	0.125342	0.599251	0.682212	0.0982895	0.235097	0.126609	0.304765	0.760626	0.194001	0.563418	0.74704	0.119765	0.0852504	0.158782	0.172669				0.656039				0.489986				0.716125				0.310701
0.777495	0.0998869	0.648409	0.325593	0.128849	0.300702	0.242494	0.355783	0.782707	0.184236	0.48129	0.402622	0.159318	0.0684667	0.170433	0.0970231				0.348949				0.0871224				0.425481				0.151486
0.77192	0.181613	0.645637	0.762563	0.137166	0.258755	0.101459	0.180259	0.775867	0.223768	0.577705	0.816365	0.201492	0.0586524	0.141151	0.173057
0.787433	0.169367	0.63972	0.313676	0.110634	0.305908	0.21716	0.372131	0.784524	0.182857	0.427854	0.378219	0.133983	0.0624475	0.131903	0.187987
0.667938	0.186468	0.690739	0.370332	0.112779	0.213655	0.141733	0.416244	0.667032	0.232503	0.746201	0.43221	0.125876	0.177437	0.153016	0.173109
0.733914	0.11274	0.749194	0.415863	0.117463	0.119696	0.16135	0.346373	0.725943	0.175816	0.567386	0.534951	0.133813	0.259198	0.12183	0.224861
0.799887	0.049254	0.697674	0.68359	0.183084	0.346255	0.193081	0.228917	0.790527	0.167959	0.673659	0.715045	0.134573	0.159133	0.134433	0.248522
0.763225	0.124166	0.642427	0.647249	0.169451	0.291459	0.189493	0.2307	0.765139	0.181428	0.463087	0.741406	0.174253	0.0967559	0.117435	0.115039
0.710825	0.346194	0.488266	0.33911	0.220411	0.145201	0.278992	0.561299	0.710825	0.348444	0.422235	0.404408	0.220411	0.0895675	0.0822732	0.158552
0.71622	0.396413	0.464984	0.347495	0.143607	0.118349	0.214852	0.173127	0.71622	0.403709	0.328804	0.426696	0.143607	0.11468	0.111264	0.184846
0.587179	0.234932	0.363883	0.413442	0.185864	0.176977	0.0956295	0.26659	0.587179	0.317233	0.274624	0.516885	0.185864	0.0775796	0.0891352	0.169542
0.639311	0.21884	0.358974	0.383644	0.182514	0.0813162	0.124678	0.299423	0.639311	0.267832	0.466321	0.38961	0.182514	0.0912417	0.125274	0.160286
0.61851	0.315255	0.474005	0.385118	0.156349	0.160556	0.158163	0.168221	0.61851	0.355537	0.491942	0.421784	0.156349	0.076826	0.151322	0.125163
0.674631	0.212806	0.52896	0.554965	0.167042	0.124483	0.149028	0.302936	0.674631	0.287319	0.27961	0.692169	0.167042	0.0639225	0.149312	0.0891864
0.734012	0.308569	0.315206	0.378406	0.182363	0.103617	0.194032	0.473353	0.734012	0.363444	0.29477	0.386811	0.182363	0.076445	0.0646449	0.18369
0.62309	0.261299	0.338097	0.381295	0.211303	0.10729	0.124056	0.247479	0.62309	0.307441	0.430259	0.47319	0.211303	0.101431	0.101898	0.169154
0.518193	0.170746	0.426016	0.503229	0.133638	0.228298	0.177375	0.222428	0.518193	0.198146	0.526069	0.530217	0.133638	0.074738	0.0698119	0.141573
0.632127	0.433426	0.538617	0.371596	0.166899	0.124321	0.127442	0.554945	0.632127	0.440997	0.344828	0.386218	0.166899	0.109938	0.0528787	0.139836
0.571783	0.316632	0.421023	0.64833	0.133305	0.16157	0.134915	0.151273	0.571783	0.350811	0.451993	0.662665	0.133305	0.0615892	0.133604	0.12466
0.622266	0.259874	0.455508	0.371074	0.151285	0.101237	0.148353	0.65297	0.622266	0.313677	0.304219	0.475202	0.151285	0.0631552	0.0719889	0.235258
0.697008	0.378458	0.317426	0.232757	0.186241	0.100474	0.0926178	0.418093	0.697008	0.385176	0.456115	0.321447	0.186241	0.111135	0.107997	0.182415
0.661373	0.334023	0.592231	0.241466	0.182201	0.0922632	0.186344	0.46542	0.661373	0.372349	0.444391	0.381243	0.182201	0.0959724	0.0830299	0.169225
0.714687	0.333949	0.521212	0.642245	0.131239	0.0678387	0.249193	0.239434	0.714687	0.356023	0.542266	0.713813	0.131239	0.0985665	0.0848758	0.120919
0.37119	0.260045	0.614534		0.175458	0.204215	0.202778		0.364541	0.260045	0.560651		0.144179	0.204215	0.0766198
0.407076	0.277215	0.592666		0.171633	0.28343	0.321397		0.312553	0.277215	0.603487		0.151111	0.28343	0.0864364
0.597853	0.236837	0.640986		0.158876	0.332222	0.150206		0.501312	0.236837	0.410913		0.105509	0.332222	0.136591
0.720143	0.194379	0.748408		0.11382	0.360632	0.138512		0.41895	0.194379	0.523876		0.153884	0.360632	0.0562852
0.611566	0.205959	0.584264		0.162148	0.266874	0.160638		0.587344	0.205959	0.594825		0.133167	0.266874	0.0598899
0.48	0.236364	0.631169		0.154249	0.262401	0.286406		0.46701	0.236364	0.551861		0.140394	0.262401	0.0957854
0.459937	0.298104	0.631496		0.193614	0.24738	0.130423		0.39339	0.298104	0.569372		0.132946	0.24738	0.0886133
0.558006	0.261538	0.647478		0.235327	0.231798	0.12547		0.463192	0.261538	0.554634		0.112534	0.231798	0.0864681
0.476888	0.190147	0.60915		0.138977	0.228101	0.349498		0.45976	0.190147	0.527892		0.133595	0.228101	0.0801124
0.387227	0.218591	0.564371		0.141788	0.237409	0.174801		0.381295	0.218591	0.478531		0.14823	0.237409	0.0900161
0.491204	0.241582	0.539371		0.144385	0.311491	0.109853		0.481745	0.241582	0.562484		0.138168	0.311491	0.105228
0.454545	0.2258	0.658486		0.139777	0.259409	0.284743		0.453618	0.2258	0.465773		0.168706	0.259409	0.103097
0.564028	0.239711	0.54595		0.230527	0.21052	0.197771		0.567639	0.239711	0.43387		0.204731	0.21052	0.12613
0.591338	0.267275	0.426961		0.12435	0.224995	0.129219		0.548116	0.267275	0.288879		0.136208	0.224995	0.16125
0.562063	0.201654	0.282073		0.17971	0.222971	0.132967		0.521386	0.201654	0.322581		0.202549	0.222971	0.0873345
0.575261	0.359862	0.319189		0.199085	0.043942	0.0879325		0.570505	0.31931	0.336024		0.201208	0.0429182	0.134095
0.401271	0.324825	0.327883		0.167391	0.0882823	0.159658		0.377426	0.300885	0.340142		0.167119	0.0603921	0.0885237
0.552198	0.363833	0.283424		0.138851	0.0658015	0.104196		0.547188	0.335664	0.296676		0.0933718	0.0503307	0.119386
0.671672	0.334532	0.296396		0.140147	0.0587815	0.156303		0.475225	0.29131	0.365727		0.161237	0.0477997	0.127742
0.527945	0.382579	0.365041		0.115254	0.0746128	0.133539		0.52462	0.323798	0.285531		0.122233	0.0656473	0.107825
0.468235	0.345579	0.280402		0.109728	0.151211	0.111549		0.411819	0.289921	0.493871		0.126417	0.063268	0.178577
0.530808	0.337606	0.479964		0.093873	0.427399	0.192571		0.521613	0.306723	0.266032		0.130192	0.061675	0.159892
0.434452	0.331615	0.24223		0.22423	0.0467905	0.171697		0.379489	0.299095	0.406667		0.089798	0.0565201	0.186008
0.610322	0.353862	0.407532		0.0596189	0.077312	0.176462		0.474021	0.317363	0.297175		0.214596	0.0717052	0.140506
0.612778	0.415693	0.281309		0.109846	0.0751834	0.143925		0.570134	0.349633	0.306883		0.128675	0.0556981	0.132022
0.583794	0.32246	0.290598		0.142558	0.0558027	0.175509		0.57012	0.290166	0.216978		0.152835	0.046367	0.157209
0.319676	0.37054	0.209364		0.148925	0.0461009	0.163634		0.336809	0.319266	0.226423		0.142221	0.0753819	0.0947629
0.486861	0.390287	0.215391		0.206672	0.110025	0.104675		0.491371	0.357066	0.424982		0.218059	0.02879	0.089875
0.545019	0.342312	0.442992		0.121006	0.104877	0.189408		0.552924	0.299697	0.419934		0.137208	0.0570518	0.0747914
0.518328	0.372772	0.377471		0.101623	0.0668094	0.185203		0.467264	0.339878	0.507536		0.143277	0.0500615	0.176877
0.492727	0.133708	0.412005		0.118293	0.0769645	0.116793		0.355674	0.133708	0.519168		0.105691	0.0769645	0.147637
0.523821	0.292632	0.513353		0.151995	0.0950991	0.14454		0.453861	0.292632	0.583098		0.151123	0.0950991	0.159062
0.577887	0.163202	0.483455		0.197532	0.206072	0.177246		0.502374	0.163202	0.513446		0.119738	0.206072	0.186834
0.445921	0.171443	0.503127		0.291379	0.128579	0.126099		0.382148	0.171443	0.333183		0.25961	0.128579	0.116796
0.547952	0.239017	0.183471		0.177249	0.0928816	0.146123		0.438792	0.239017	0.409974		0.200194	0.0928816	0.0886314
0.417161	0.198386	0.36071		0.19957	0.111719	0.217108		0.43432	0.198386	0.41572		0.18693	0.111719	0.0851472
0.422817	0.179725	0.403604		0.162078	0.123548	0.201822		0.40528	0.179725	0.476028		0.166471	0.123548	0.107533
0.507975	0.204967	0.451287		0.161163	0.135006	0.183092		0.503579	0.204967	0.54541		0.1675	0.135006	0.08966
0.54502	0.152279	0.537958		0.142324	0.0815301	0.133578		0.531011	0.152279	0.556701		0.163685	0.0815301	0.0960651
0.585641	0.181154	0.575967		0.174789	0.121555	0.154385		0.570533	0.181154	0.368547		0.212945	0.121555	0.108363
0.523798	0.229952	0.379531		0.15881	0.107265	0.196317		0.516326	0.229952	0.446068		0.187213	0.107265	0.111561
0.63229	0.171571	0.516807		0.103885	0.0716966	0.191478		0.64728	0.171571	0.466077		0.172596	0.0716966	0.110411
0.452624	0.234083	0.422804		0.124595	0.173235	0.145012		0.422027	0.234083	0.713591		0.173167	0.173235	0.148569
0.34104	0.18018	0.708932		0.179186	0.284436	0.201559		0.353522	0.18018	0.791617		0.169825	0.284436	0.263874
0.332729	0.258205	0.729269		0.113494	0.109119	0.194315		0.32371	0.258205	0.772633		0.135509	0.109119	0.192879
0.585972		0.770772		0.176371		0.177694		0.580195		0.733859		0.212713		0.199254
0.561103		0.645809		0.161142		0.25734		0.555287		0.7798		0.169437		0.181174
0.292545		0.721822		0.15915		0.143232		0.289559		0.77824		0.148658		0.196172
0.458156		0.78671		0.130966		0.175714		0.392987		0.763142		0.108407		0.186955
0.64613		0.764151		0.150223		0.135259		0.639777		0.746847		0.152404		0.183281
0.461323		0.72285		0.132929		0.199211		0.446999		0.771889		0.127912		0.206449
0.550898		0.77768		0.16011		0.172998		0.533333		0.747847		0.190883		0.161914
0.646635		0.726526		0.227808		0.195359		0.651956		0.765768		0.230644		0.149479
0.545455		0.757012		0.10706		0.150613		0.492458		0.755698		0.17515		0.170095
0.353738		0.772208		0.177784		0.143685		0.355909		0.78384		0.18064		0.197912
0.486449		0.782506		0.139703		0.158489		0.464277		0.772527		0.156792		0.18389
0.326927		0.760312		0.111764		0.175207		0.323822		0.769499		0.108254		0.136038
0.701691		0.773481		0.167589		0.142831		0.695808		0.440645		0.176635		0.137156
0.482562		0.454111		0.17222		0.227742		0.466588		0.186544		0.137151		0.055889
0.690044		0.248264		0.182389		0.259784		0.67663		0.517099		0.191677		0.100099
		0.539165				0.127462				0.54791				0.202591
		0.577892				0.229632				0.711911				0.118356
		0.621961				0.144116				0.408613				0.234503
		0.462737				0.168758				0.538121				0.273389
		0.560156				0.169345				0.60965				0.177286
		0.644679				0.212471				0.607843				0.280145
		0.665796				0.184921				0.37823				0.237765
		0.406441				0.17788				0.574975				0.11475
		0.58431				0.239021				0.580564				0.273339
		0.565411				0.346939				0.582653				0.215383
		0.606186				0.137406				0.445854				0.154863
		0.510244				0.162192				0.625871				0.277681
		0.659364				0.184437				0.722172				0.118189
		0.682339				0.251205				0.646127				0.112968
		0.71475				0.3351				0.433654				0.134849
		0.407617				0.272828				0.363203				0.105861
		0.398943				0.182577				0.787085				0.139345
		0.723861				0.202244				0.507819				0.0711475
		0.543115				0.361349				0.764723				0.141787
		0.741784				0.250145				0.69792				0.128343
		0.653868				0.25257				0.772755				0.0717263
		0.726621				0.260359				0.660361				0.13193
		0.664095				0.133207				0.662481				0.145653
		0.663334				0.183097				0.496035				0.0608275
		0.508096				0.109083				0.484211				0.180096
		0.369325				0.259456				0.654779				0.114895
		0.671783				0.188829				0.539351				0.123708
		0.573534				0.124845				0.443725				0.0864695
		0.472569				0.112134				0.62202				0.153212
		0.626263				0.167831				0.401758				0.1168
		0.4851				0.122				0.343162				0.133817
		0.526518				0.256758				0.586479				0.138165
		0.646552				0.122945				0.259251				0.129067
		0.268613				0.159484				0.43081				0.114057
		0.537746				0.103764				0.40527				0.150957
		0.520872				0.135368				0.459467				0.059558
		0.485505				0.0716928				0.370538				0.108142
		0.511724				0.186742				0.54728				0.125688
		0.369239				0.142981				0.395882				0.179794
		0.587834				0.12944				0.482375				0.106786
		0.445304				0.234156				0.484307				0.121765
		0.54719				0.116133				0.474576				0.0911078
		0.445672				0.152773				0.662828				0.162219
		0.461578				0.080034				0.354079				0.14475
		0.706636				0.207053				0.549052				0.0724559
		0.325184				0.181318				0.508374				0.140591
		0.583003				0.0722103				0.373794				0.153487
		0.567321				0.208003				0.585881				0.118927
		0.404556				0.112984				0.402957				0.127134
		0.356872				0.185377				0.47619				0.149478
		0.59633				0.135988				0.519807				0.198093
		0.454872				0.198025				0.362798				0.135132
		0.511327				0.128244				0.536291				0.145462
		0.401225				0.164984				0.551878				0.115928
		0.587875				0.19263				0.321649				0.203924
		0.558593				0.15067				0.48176				0.168113
		0.427919				0.150827				0.289841				0.168735
		0.539283				0.169244				0.260109				0.147911
		0.650547				0.0986245				0.389676				0.287825
		0.445917				0.171957				0.513912				0.12222
		0.347183				0.14371				0.36167				0.141165
		0.571273				0.146176				0.454449				0.152007

## Sheet: Sup. figure 12B
Network variability (Dice overlap)					Mean FD avg. corr. (absolute valued)					CRsd avg. corr. (absolute valued)
N = 5 scans	N = 10 scans	N = 15 scans	N = 20 scans	N = 30 scans	N = 5 scans	N = 10 scans	N = 15 scans	N = 20 scans	N = 30 scans	N = 5 scans	N = 10 scans	N = 15 scans	N = 20 scans	N = 30 scans
0.333868	0.597111	0.383628	0.477261	0.691814	0.371287	0.279156	0.11183	0.136769	0.0157202	0.300429	0.158163	0.0190241	0.0338581	0.0365376
0.243446	0.549492	0.457464	0.623863	0.633494	0.20858	0.378595	0.219184	0.0207066	0.183029	0.0149687	0.1627	0.0523539	0.0717019	0.12324
0.430712	0.371322	0.439272	0.621188	0.688068	0.211302	0.0606696	0.0557116	0.133917	0.110044	0.0499985	0.0491219	0.0782682	0.0621371	0.0353271
0.461744	0.614232	0.453184	0.573034	0.726592	0.167167	0.354495	0.0103088	0.0504617	0.0914838	0.0494002	0.204326	0.058752	0.0680198	0.107567
0.204922	0.546816	0.574104	0.667202	0.653826	0.061693	0.343011	0.173118	0.0726813	0.0906051	0.0544441	0.220758	0.10029	0.0626174	0.0421521
0.638309	0.403959	0.602461	0.512574	0.712146	0.0112451	0.0135407	0.0628197	0.0259508	0.0109933	0.107025	0.159421	0.0340382	0.0763917	0.026489
0.23221	0.615302	0.532905	0.444623	0.689674	0.0321535	0.394427	0.393163	0.0210853	0.182905	0.0529843	0.239904	0.197655	0.0959457	0.103265
0.199572	0.53023	0.35099	0.570894	0.622793	0.00269948	0.185035	0.144361	0.126899	0.0180006	0.0472149	0.113685	0.0673742	0.0346591	0.0544
0.177635	0.571429	0.598181	0.503478	0.589085	0.186778	0.0865234	0.290904	0.0135456	0.110554	0.0751427	0.0868531	0.174417	0.0524703	0.0350826
0.269663	0.457999	0.52488	0.642055	0.621188	0.0446968	0.00315158	0.0988841	0.118445	0.00899203	0.070201	0.0342651	0.0412671	0.0610423	0.00234505
0.278224	0.403959	0.539861	0.58855	0.669342	0.344794	0.241823	0.0896083	0.0213787	0.00465523	0.0326933	0.0526864	0.0191173	0.033624	0.0670107
0.311396	0.596041	0.655431	0.510433	0.657036	0.309629	0.398382	0.0227742	0.137779	0.176707	0.108919	0.231334	0.056991	0.0585725	0.0972706
0.41145	0.488497	0.686998	0.58855	0.601926	0.309621	0.21696	0.223932	0.221738	0.174086	0.0526375	0.00197901	0.140037	0.156975	0.0985499
0.349385	0.499197	0.434992	0.627608	0.599786	0.0592333	0.297988	0.114848	0.0252695	0.192881	0.205432	0.053152	0.0769185	0.00880972	0.106102
0.142857	0.5939	0.5939	0.462279	0.683788	0.123404	0.0952062	0.259394	0.120405	0.0442211	0.0233535	0.0630192	0.178449	0.0784059	0.0708113
0.257357	0.53023	0.620653	0.499732	0.666667	0.100667	0.25163	0.18868	0.013921	0.112789	0.0857031	0.198653	0.0530562	0.0590983	0.0496897
0.155163	0.663991	0.536651	0.539326	0.644195	0.0185393	0.0166661	0.171847	0.162667	0.0125874	0.0168934	0.00406873	0.0923296	0.0362498	0.0141176
0.255217	0.557517	0.715356	0.538791	0.521134	0.104711	0.328175	0.265414	0.169067	0.0943607	0.137654	0.216888	0.131353	0.077702	0.00526832
0.445158	0.490102	0.64152	0.606207	0.637774	0.375003	0.136785	0.0116757	0.00601489	0.0261156	0.0555826	0.0689326	0.072754	0.0807033	0.0643698
0.188336	0.636704	0.433387	0.568218	0.626003	0.0187894	0.039431	0.103667	0.0161965	0.221821	0.0401697	0.0613421	0.0558829	0.00710151	0.127598
0.329588	0.585875	0.571429	0.566613	0.685928	0.248194	0.00746908	0.268368	0.0569615	0.00590504	0.0319354	0.00744229	0.142687	0.0819231	0.0123306
0.623863	0.4687	0.662921	0.631354	0.665597	0.0202805	0.015019	0.200646	0.0693645	0.0958292	0.111475	0.0278283	0.0967394	0.0606462	0.0161656
0.449438	0.495987	0.430177	0.710005	0.64473	0.324467	0.242565	0.0614784	0.0106034	0.0199261	0.0127042	0.197692	0.0934226	0.0536061	0.0626432
0.276083	0.394329	0.460139	0.539861	0.675762	0.24338	0.00825506	0.0418262	0.113296	0.0999013	0.166488	0.0593559	0.00924699	0.0408014	0.0863985
0.41573	0.614232	0.46549	0.665597	0.687533	0.0298532	0.023667	0.105442	0.130431	0.152806	0.0388976	0.00358397	0.0725388	0.00797526	0.10681
0.364901	0.599786	0.464955	0.530765	0.612092	0.288581	0.192227	0.121577	0.128751	0.0988198	0.204123	0.0685894	0.0530839	0.0574689	0.00132436
0.289995	0.585875	0.650615	0.64901	0.5939	0.200424	0.383415	0.10087	0.00994598	0.144357	0.0308842	0.236695	0.0582057	0.0169639	0.0985245
0.428571	0.700375	0.441413	0.59283	0.720706	0.302742	0.0505905	0.148913	0.248741	0.043062	0.304641	0.0695742	0.0132018	0.163143	0.0185378
0.313537	0.348315	0.411985	0.617978	0.659176	0.0726187	0.0708266	0.157549	0.0677721	0.0964096	0.0713575	0.00453956	0.0832494	0.0668606	0.00287881
0.268593	0.645265	0.493312	0.612627	0.566078	0.285557	0.245187	0.00989338	0.0325891	0.0878384	0.0617493	0.183578	0.133683	0.0468818	0.0120637
0.264848	0.455859	0.619048	0.626003	0.614767	0.243797	0.130993	0.0852283	0.206248	0.0942937	0.0368346	0.0864041	0.0765296	0.0847634	0.0373328
0.300161	0.608347	0.578919	0.53451	0.710005	0.0269006	0.27737	0.241767	0.0322055	0.0400697	0.0371593	0.197873	0.133275	0.0433374	0.00850055
0.327983	0.40824	0.52595	0.563938	0.571429	0.0297046	0.0499094	0.14215	0.0650847	0.0564881	0.0462847	0.064773	0.00160531	0.0379923	0.0184607
0.416265	0.274478	0.575709	0.520599	0.565543	0.263519	0.0776056	0.0393454	0.0654311	0.115923	0.0906693	0.0655321	0.050067	0.0595442	0.0316867
0.607812	0.577314	0.463884	0.522739	0.70198	0.618309	0.0862675	0.133657	0.0958763	0.0269716	0.113144	0.0568974	0.0959577	0.0474427	0.0228565
0.519529	0.408775	0.491172	0.491172	0.58962	0.402562	0.0571117	0.143092	0.00770096	0.194409	0.265209	0.0612956	0.0920874	0.0556269	0.13058
0.168539	0.345104	0.567683	0.691279	0.667737	0.00511828	0.0423081	0.235465	0.156947	0.113519	0.0870566	0.0129475	0.158816	0.058196	0.00883008
0.380417	0.604601	0.705725	0.675762	0.662386	0.344228	0.348025	0.110588	0.0305216	0.116138	0.0218366	0.210462	0.0586092	0.0686832	0.0844565
0.596041	0.552167	0.470305	0.680578	0.581059	0.122067	0.0046248	0.183914	0.181052	0.019517	0.0728672	0.0517286	0.0970334	0.107845	0.0514578
0.41359	0.411985	0.684858	0.611022	0.719636	0.0112885	0.129158	0.0299556	0.000286869	0.0239984	0.148787	0.0025292	0.0266294	0.0376036	0.00642278
0.634029	0.35313	0.573569	0.432317	0.684858	0.0485103	0.0713123	0.130302	0.118278	0.112266	0.101855	0.0322211	0.0960957	0.0697687	0.000764377
0.492242	0.646335	0.501338	0.543606	0.685393	0.147966	0.219423	0.109478	0.0709138	0.0821841	0.0578701	0.174406	0.0446225	0.0617584	0.00142517
0.351525	0.490102	0.680578	0.70626	0.617442	0.113026	0.0904185	0.022438	0.0231848	0.18519	0.0508686	0.0526262	0.00637327	0.0147415	0.0801324
0.576779	0.517924	0.581594	0.714821	0.6458	0.46117	0.358222	0.321678	0.142647	0.0270866	0.319312	0.201173	0.148683	0.102114	0.0330949
0.652755	0.310861	0.596576	0.619048	0.685393	0.00242075	0.161692	0.0304465	0.197206	0.128391	0.0570028	0.00563492	0.0209137	0.120411	0.0168794
0.259497	0.634029	0.528625	0.449438	0.646335	0.122063	0.163613	0.316443	0.002935	0.192817	0.0196488	0.0575221	0.166433	0.0359995	0.0990313
0.319957	0.365436	0.520064	0.683788	0.655966	0.227558	0.0909566	0.0621894	0.205905	0.0680921	0.0375836	0.12398	0.0500995	0.0457065	0.0607595
0.353665	0.394329	0.449438	0.552702	0.662386	0.318876	0.194127	0.0186644	0.193769	0.12093	0.0248269	0.13983	0.104272	0.150868	0.0414044
0.227929	0.656501	0.52595	0.631354	0.59176	0.232458	0.181373	0.157111	0.0510851	0.0130856	0.0206715	0.0816274	0.0422861	0.0364668	0.0211753
0.422151	0.645265	0.600321	0.685928	0.728197	0.184365	0.0530319	0.114223	0.165783	0.0308905	0.0482167	0.0563907	0.055808	0.111424	0.00773403

## Sheet: Sup. figure 13
Scan-level quality measures					Group-level quality measures
Dataset	Confound correction	Dice overlap	Confound correlation		Dataset	Confound correction	Number of scans	Dice overlap	Max. confound correlation
7_Cryo_aw_f	raw	-0.086921	0.133788		7_Cryo_aw_f	raw	-8	0	0
7_Cryo_aw_f	raw	-0.0957292	0.306825		7_Cryo_aw_f	FD	-8	0	0
7_Cryo_aw_f	raw	-0.00978993	0.132025		7_Cryo_aw_f	mot6 + FD	0	0	0
7_Cryo_aw_f	raw	-0.0290024	0.0271863		7_Cryo_aw_f	+ standard	0	0.190452	0.166926
7_Cryo_aw_f	raw	-0.0164413	0.0149552		7_Cryo_aw_f	+ DVARS	-1	0.0154004	-0.0515138
7_Cryo_aw_f	raw	-0.0540905	0.0217692		7_Cryo_aw_f	+ mot24	1	0.0148871	-0.0024358
7_Cryo_aw_f	raw	-0.0485453	0.309796		7_Cryo_aw_f	+ WM/CSF	-1	-0.101129	0.0398652
7_Cryo_aw_f	raw	-0.147638	0.192459		7_Cryo_aw_f	+ aCompCor	1	0.00616016	-0.0353765
7_Cryo_aw_f	raw	-0.0534051	0.190527		7_Cryo_aw_f	+ GSR	-11	0	0
7_Cryo_aw_f	raw	-0.0170652	0.00274779		7_Cryo_aw_f	+ highpass	1	0.0436345	0.0695576
7_Cryo_aw_f	raw	-0.125632	0.0752732		7_Cryo_aw_f	+ AROMA	-2	-0.0770021	0.0491979
7_Cryo_aw_f	raw	-0.111309	-0.028146		7_Cryo_med_f1	raw	0	0	0
7_Cryo_aw_f	raw	0.0165091	0.00545595		7_Cryo_med_f1	FD	0	0	0
7_Cryo_aw_f	raw	-0.0358212	0.300846		7_Cryo_med_f1	mot6 + FD	0	0	0
7_Cryo_aw_f	raw	-0.0508977	0.100726		7_Cryo_med_f1	+ standard	1	0	0
7_Cryo_aw_f	FD	-0.0462286	0.216286		7_Cryo_med_f1	+ DVARS	0	0	0
7_Cryo_aw_f	FD	-0.00806018	0.175745		7_Cryo_med_f1	+ mot24	0	0	0
7_Cryo_aw_f	FD	0.0200254	0.148001		7_Cryo_med_f1	+ WM/CSF	0	0	0
7_Cryo_aw_f	FD	-0.0304249	0.0313486		7_Cryo_med_f1	+ aCompCor	0	0	0
7_Cryo_aw_f	FD	0.000286008	0.117445		7_Cryo_med_f1	+ GSR	0	0	0
7_Cryo_aw_f	FD	0.00682137	0.0137637		7_Cryo_med_f1	+ highpass	0	0	0
7_Cryo_aw_f	FD	-0.0136464	0.312616		7_Cryo_med_f1	+ AROMA	0	0	0
7_Cryo_aw_f	FD	-0.0817899	-0.05178		7_Cryo_med_f2	raw	1	0	0
7_Cryo_aw_f	FD	-0.0336133	0.16013		7_Cryo_med_f2	FD	1	0	0
7_Cryo_aw_f	FD	-0.00126396	0.0415823		7_Cryo_med_f2	mot6 + FD	0	0	0
7_Cryo_aw_f	FD	-0.0440335	0.0622065		7_Cryo_med_f2	+ standard	1	0	0
7_Cryo_aw_f	FD	-0.114811	-0.0299079		7_Cryo_med_f2	+ DVARS	0	0	0
7_Cryo_aw_f	FD	0.00940974	0.0035353		7_Cryo_med_f2	+ mot24	0	0	0
7_Cryo_aw_f	FD	-0.0259112	0.285515		7_Cryo_med_f2	+ WM/CSF	0	0	0
7_Cryo_aw_f	FD	-0.0507782	0.0778557		7_Cryo_med_f2	+ aCompCor	1	0	0
7_Cryo_aw_f	mot6 + FD	0	0		7_Cryo_med_f2	+ GSR	-1	0	0
7_Cryo_aw_f	mot6 + FD	0	0		7_Cryo_med_f2	+ highpass	0	0	0
7_Cryo_aw_f	mot6 + FD	0	0		7_Cryo_med_f2	+ AROMA	0	0	0
7_Cryo_aw_f	mot6 + FD	0	0		7_Cryo_med_f3	raw	0	0	0
7_Cryo_aw_f	mot6 + FD	0	0		7_Cryo_med_f3	FD	-2	0	0
7_Cryo_aw_f	mot6 + FD	0	0		7_Cryo_med_f3	mot6 + FD	0	0	0
7_Cryo_aw_f	mot6 + FD	0	0		7_Cryo_med_f3	+ standard	-1	0	0
7_Cryo_aw_f	mot6 + FD	0	0		7_Cryo_med_f3	+ DVARS	-1	0	0
7_Cryo_aw_f	mot6 + FD	0	0		7_Cryo_med_f3	+ mot24	-3	0	0
7_Cryo_aw_f	mot6 + FD	0	0		7_Cryo_med_f3	+ WM/CSF	1	-0.090792	-0.0953464
7_Cryo_aw_f	mot6 + FD	0	0		7_Cryo_med_f3	+ aCompCor	1	-0.0991629	-0.129937
7_Cryo_aw_f	mot6 + FD	0	0		7_Cryo_med_f3	+ GSR	-7	0	0
7_Cryo_aw_f	mot6 + FD	0	0		7_Cryo_med_f3	+ highpass	-1	0	0
7_Cryo_aw_f	mot6 + FD	0	0		7_Cryo_med_f3	+ AROMA	0	0	0
7_Cryo_aw_f	mot6 + FD	0	0		7_Cryo_mediso_v	raw	-1	-0.0543601	-0.0457556
7_Cryo_aw_f	+ standard	-0.0142426	-0.0156802		7_Cryo_mediso_v	FD	-1	-0.0543601	-0.0457556
7_Cryo_aw_f	+ standard	0.0763124	-0.132603		7_Cryo_mediso_v	mot6 + FD	0	0	0
7_Cryo_aw_f	+ standard	0.120768	-0.0217212		7_Cryo_mediso_v	+ standard	0	0.0130238	-0.0120186
7_Cryo_aw_f	+ standard	0.00840389	0.00428173		7_Cryo_mediso_v	+ DVARS	0	0.00214085	0.00849546
7_Cryo_aw_f	+ standard	0.171936	0.00701339		7_Cryo_mediso_v	+ mot24	0	0.00169875	0.019987
7_Cryo_aw_f	+ standard	0.0747835	0.00170016		7_Cryo_mediso_v	+ WM/CSF	0	-0.0011325	0.0547102
7_Cryo_aw_f	+ standard	-0.0166881	0.00132019		7_Cryo_mediso_v	+ aCompCor	0	-0.0011325	0.0291348
7_Cryo_aw_f	+ standard	0.120749	-0.0315106		7_Cryo_mediso_v	+ GSR	-1	-0.270668	0.0260623
7_Cryo_aw_f	+ standard	-0.00996409	-0.0116006		7_Cryo_mediso_v	+ highpass	0	0.000566251	-0.113047
7_Cryo_aw_f	+ standard	0.0280881	-0.000789408		7_Cryo_mediso_v	+ AROMA	0	-0.0380858	-0.00130362
7_Cryo_aw_f	+ standard	0.0456432	-0.0136682		7_RT_halo_v	raw	-3	-0.00162426	0.0135717
7_Cryo_aw_f	+ standard	0.050226	-0.00143803		7_RT_halo_v	FD	-3	0.00378993	0.0106486
7_Cryo_aw_f	+ standard	0.00679199	0.00263625		7_RT_halo_v	mot6 + FD	0	0	0
7_Cryo_aw_f	+ standard	0.0275338	-0.00544685		7_RT_halo_v	+ standard	2	-0.00541419	-0.0696365
7_Cryo_aw_f	+ standard	0.022758	-0.00433356		7_RT_halo_v	+ DVARS	0	-0.0059556	0.00506506
7_Cryo_aw_f	+ DVARS	-0.0184483	0.031886		7_RT_halo_v	+ mot24	3	-0.0254467	-0.0155338
7_Cryo_aw_f	+ DVARS	-0.0194666	0.0163008		7_RT_halo_v	+ WM/CSF	2	-0.100704	-0.0310538
7_Cryo_aw_f	+ DVARS	0.0197584	0.0244206		7_RT_halo_v	+ aCompCor	-3	-0.222523	0.0240251
7_Cryo_aw_f	+ DVARS	-0.018997	0.00613613		7_RT_halo_v	+ GSR	-6	0	0
7_Cryo_aw_f	+ DVARS	0.0355592	0.0458668		7_RT_halo_v	+ highpass	-1	-0.110449	0.00800683
7_Cryo_aw_f	+ DVARS	0.0197632	-0.00444864		7_RT_halo_v	+ AROMA	2	-0.248511	-0.048429
7_Cryo_aw_f	+ DVARS	-0.0275862	-0.0367204		7_RT_iso_f	raw	0	0	0
7_Cryo_aw_f	+ DVARS	0.0226914	0.117655		7_RT_iso_f	FD	0	0	0
7_Cryo_aw_f	+ DVARS	0.010459	-0.145418		7_RT_iso_f	mot6 + FD	0	0	0
7_Cryo_aw_f	+ DVARS	-0.0237054	0.10117		7_RT_iso_f	+ standard	0	0	0
7_Cryo_aw_f	+ DVARS	0.0622704	-0.0777846		7_RT_iso_f	+ DVARS	0	0	0
7_Cryo_aw_f	+ DVARS	0.0598258	0.0203713		7_RT_iso_f	+ mot24	0	0	0
7_Cryo_aw_f	+ DVARS	-0.0642219	0.0508896		7_RT_iso_f	+ WM/CSF	0	0	0
7_Cryo_aw_f	+ DVARS	-0.0583302	-0.0345347		7_RT_iso_f	+ aCompCor	0	0	0
7_Cryo_aw_f	+ mot24	0.00646965	-0.0621078		7_RT_iso_f	+ GSR	0	0	0
7_Cryo_aw_f	+ mot24	-0.0227634	-0.000768755		7_RT_iso_f	+ highpass	0	0	0
7_Cryo_aw_f	+ mot24	0.0101806	-0.00784474		7_RT_iso_f	+ AROMA	0	0	0
7_Cryo_aw_f	+ mot24	0.00362089	0.0244942		7_RT_med_f	raw	1	0	0
7_Cryo_aw_f	+ mot24	0.0139703	0.00809216		7_RT_med_f	FD	1	0	0
7_Cryo_aw_f	+ mot24	-0.0103499	0.000679794		7_RT_med_f	mot6 + FD	0	0	0
7_Cryo_aw_f	+ mot24	0.00893468	-0.0480655		7_RT_med_f	+ standard	0	0	0
7_Cryo_aw_f	+ mot24	0.00832624	-0.0132236		7_RT_med_f	+ DVARS	0	0	0
7_Cryo_aw_f	+ mot24	-0.00377233	-0.00906042		7_RT_med_f	+ mot24	0	0	0
7_Cryo_aw_f	+ mot24	-0.0155618	0.0168739		7_RT_med_f	+ WM/CSF	0	0	0
7_Cryo_aw_f	+ mot24	-0.0110159	-0.0355458		7_RT_med_f	+ aCompCor	0	0	0
7_Cryo_aw_f	+ mot24	-0.00626039	0.004756		7_RT_med_f	+ GSR	-1	0	0
7_Cryo_aw_f	+ mot24	0.00804901	-0.0169411		7_RT_med_f	+ highpass	-1	0	0
7_Cryo_aw_f	+ mot24	-0.00900447	-0.0410954		7_RT_med_f	+ AROMA	-1	0	0
7_Cryo_aw_f	+ mot24	0.0294926	-0.025169		47_RT_iso_f	raw	-1	0	0
7_Cryo_aw_f	+ WM/CSF	-0.0111664	0.0102349		47_RT_iso_f	FD	-1	0	0
7_Cryo_aw_f	+ WM/CSF	-0.00063802	-0.0994032		47_RT_iso_f	mot6 + FD	0	0	0
7_Cryo_aw_f	+ WM/CSF	0.0170757	-0.00435504		47_RT_iso_f	+ standard	-1	0	0
7_Cryo_aw_f	+ WM/CSF	-0.00742791	0.0143486		47_RT_iso_f	+ DVARS	-1	0	0
7_Cryo_aw_f	+ WM/CSF	0.0066554	0.00598903		47_RT_iso_f	+ mot24	-1	0	0
7_Cryo_aw_f	+ WM/CSF	-0.00858266	0.0059433		47_RT_iso_f	+ WM/CSF	-1	0	0
7_Cryo_aw_f	+ WM/CSF	-0.00688905	-0.0168922		47_RT_iso_f	+ aCompCor	0	0	0
7_Cryo_aw_f	+ WM/CSF	0.00608614	0.0449164		47_RT_iso_f	+ GSR	-3	0	0
7_Cryo_aw_f	+ WM/CSF	0.00238896	0.0142853		47_RT_iso_f	+ highpass	-3	0	0
7_Cryo_aw_f	+ WM/CSF	-0.00133519	0.00620598		47_RT_iso_f	+ AROMA	-1	0	0
7_Cryo_aw_f	+ WM/CSF	-0.00762886	-0.0018262		94_Cryo_iso_f	raw	-4	0	0
7_Cryo_aw_f	+ WM/CSF	0.00545063	-0.0181364		94_Cryo_iso_f	FD	-4	0	0
7_Cryo_aw_f	+ WM/CSF	0.0131426	-0.0349318		94_Cryo_iso_f	mot6 + FD	0	0	0
7_Cryo_aw_f	+ WM/CSF	-0.00464427	0.0157741		94_Cryo_iso_f	+ standard	-4	0	0
7_Cryo_aw_f	+ WM/CSF	0.0139906	-0.010136		94_Cryo_iso_f	+ DVARS	0	0	0
7_Cryo_aw_f	+ aCompCor	-0.00296732	-0.121858		94_Cryo_iso_f	+ mot24	0	0	0
7_Cryo_aw_f	+ aCompCor	0.0108073	-0.109873		94_Cryo_iso_f	+ WM/CSF	3	0.14513	-0.066688
7_Cryo_aw_f	+ aCompCor	0.0281	0.0133113		94_Cryo_iso_f	+ aCompCor	0	0	0
7_Cryo_aw_f	+ aCompCor	0.00553644	-0.0053507		94_Cryo_iso_f	+ GSR	-4	0	0
7_Cryo_aw_f	+ aCompCor	0.0250768	0.0288808		94_Cryo_iso_f	+ highpass	-4	0	0
7_Cryo_aw_f	+ aCompCor	0.062428	0.0202943		94_Cryo_iso_f	+ AROMA	-4	0	0
7_Cryo_aw_f	+ aCompCor	-0.0145148	-0.0595405		94_Cryo_med_f	raw	-3	0	0
7_Cryo_aw_f	+ aCompCor	0.0379994	0.0110464		94_Cryo_med_f	FD	-3	0	0
7_Cryo_aw_f	+ aCompCor	-0.00621121	-0.0602171		94_Cryo_med_f	mot6 + FD	0	0	0
7_Cryo_aw_f	+ aCompCor	0.0392815	0.0036739		94_Cryo_med_f	+ standard	1	0.1887	0.0159179
7_Cryo_aw_f	+ aCompCor	0.000564734	-0.0765859		94_Cryo_med_f	+ DVARS	-1	-0.0323642	-0.0226411
7_Cryo_aw_f	+ aCompCor	-0.00910068	0.000796902		94_Cryo_med_f	+ mot24	-2	0	0
7_Cryo_aw_f	+ aCompCor	0.0120641	0.00634156		94_Cryo_med_f	+ WM/CSF	-2	0	0
7_Cryo_aw_f	+ aCompCor	0.0160728	-0.104299		94_Cryo_med_f	+ aCompCor	3	0.107515	-0.0656127
7_Cryo_aw_f	+ aCompCor	0.0163686	-0.07551		94_Cryo_med_f	+ GSR	-9	0	0
7_Cryo_aw_f	+ GSR	-0.320662	0.0524349		94_Cryo_med_f	+ highpass	1	-0.0696654	-0.0148096
7_Cryo_aw_f	+ GSR	-0.263649	-0.0745611		94_Cryo_med_f	+ AROMA	4	0.107515	0.0997199
7_Cryo_aw_f	+ GSR	-0.214313	0.0267851		94_Cryo_mediso_v	raw	0	-0.0570749	-0.0475902
7_Cryo_aw_f	+ GSR	-0.351962	0.0253174		94_Cryo_mediso_v	FD	0	-0.0570749	-0.0475902
7_Cryo_aw_f	+ GSR	-0.191216	0.0275419		94_Cryo_mediso_v	mot6 + FD	0	0	0
7_Cryo_aw_f	+ GSR	-0.237068	0.0263793		94_Cryo_mediso_v	+ standard	1	-0.0576694	-0.0188251
7_Cryo_aw_f	+ GSR	-0.301434	0.0419435		94_Cryo_mediso_v	+ DVARS	0	-0.00951249	-0.00372416
7_Cryo_aw_f	+ GSR	-0.221072	0.078569		94_Cryo_mediso_v	+ mot24	1	0.00832342	-0.00636142
7_Cryo_aw_f	+ GSR	-0.232661	0.0515519		94_Cryo_mediso_v	+ WM/CSF	0	0.0172414	0.006039
7_Cryo_aw_f	+ GSR	-0.270004	0.0100934		94_Cryo_mediso_v	+ aCompCor	0	0.0790725	-0.000639356
7_Cryo_aw_f	+ GSR	-0.14839	0.0183358		94_Cryo_mediso_v	+ GSR	-1	-0.319263	-0.0484972
7_Cryo_aw_f	+ GSR	-0.289244	-0.00965317		94_Cryo_mediso_v	+ highpass	1	-0.00951249	-0.0352953
7_Cryo_aw_f	+ GSR	-0.355604	0.00273491		94_Cryo_mediso_v	+ AROMA	-4	-0.0102892	0.121589
7_Cryo_aw_f	+ GSR	-0.337295	0.0346758		94_RT_iso_v	raw	-3	-0.0852241	-0.0544105
7_Cryo_aw_f	+ GSR	-0.246884	0.0167932		94_RT_iso_v	FD	-3	-0.0907582	-0.04781
7_Cryo_aw_f	+ highpass	0.0113473	-0.122375		94_RT_iso_v	mot6 + FD	0	0	0
7_Cryo_aw_f	+ highpass	0.0199237	-0.107103		94_RT_iso_v	+ standard	0	0.0188157	-0.0158959
7_Cryo_aw_f	+ highpass	0.0214934	-0.0199702		94_RT_iso_v	+ DVARS	0	-0.00608744	0.0911774
7_Cryo_aw_f	+ highpass	-0.00657774	0.022207		94_RT_iso_v	+ mot24	0	0.00221361	0.00861867
7_Cryo_aw_f	+ highpass	0.00593274	-0.00160099		94_RT_iso_v	+ WM/CSF	1	0.00664084	-0.0336249
7_Cryo_aw_f	+ highpass	-0.0047737	0.00591428		94_RT_iso_v	+ aCompCor	-2	0.00498063	-0.00947629
7_Cryo_aw_f	+ highpass	-0.0156626	-0.0167319		94_RT_iso_v	+ GSR	-12	0	0
7_Cryo_aw_f	+ highpass	0.0203325	-0.0245677		94_RT_iso_v	+ highpass	-3	-0.0752629	-0.0267177
7_Cryo_aw_f	+ highpass	-0.00337417	-0.0721682		94_RT_iso_v	+ AROMA	-5	-0.10404	0.200986
7_Cryo_aw_f	+ highpass	-0.00527178	0.0150055		94_RT_mediso_f1	raw	0	0	0
7_Cryo_aw_f	+ highpass	0.00871235	-0.0706008		94_RT_mediso_f1	FD	0	0	0
7_Cryo_aw_f	+ highpass	-0.0133593	-0.00524589		94_RT_mediso_f1	mot6 + FD	0	0	0
7_Cryo_aw_f	+ highpass	0.00961655	0.0120949		94_RT_mediso_f1	+ standard	0	0	0
7_Cryo_aw_f	+ highpass	-0.0156974	-0.0703779		94_RT_mediso_f1	+ DVARS	0	0	0
7_Cryo_aw_f	+ highpass	0.0362041	-0.0332694		94_RT_mediso_f1	+ mot24	0	0	0
7_Cryo_aw_f	+ AROMA	-0.047171	-0.136476		94_RT_mediso_f1	+ WM/CSF	0	0	0
7_Cryo_aw_f	+ AROMA	0.00164072	-0.0901153		94_RT_mediso_f1	+ aCompCor	0	0	0
7_Cryo_aw_f	+ AROMA	-0.00460274	-0.055436		94_RT_mediso_f1	+ GSR	0	0	0
7_Cryo_aw_f	+ AROMA	-0.0137804	0.0130857		94_RT_mediso_f1	+ highpass	0	0	0
7_Cryo_aw_f	+ AROMA	0.0681739	0.12645		94_RT_mediso_f1	+ AROMA	0	0	0
7_Cryo_aw_f	+ AROMA	-0.0427834	0.0380177		94_RT_mediso_f2	raw	1	0	0
7_Cryo_aw_f	+ AROMA	-0.120202	-0.0533209		94_RT_mediso_f2	FD	1	0	0
7_Cryo_aw_f	+ AROMA	0.0790606	0.179916		94_RT_mediso_f2	mot6 + FD	0	0	0
7_Cryo_aw_f	+ AROMA	-0.0594398	-0.0863369		94_RT_mediso_f2	+ standard	4	0.0104231	-0.0798289
7_Cryo_aw_f	+ AROMA	-0.162412	0.0361936		94_RT_mediso_f2	+ DVARS	2	0.0752491	0.0622327
7_Cryo_aw_f	+ AROMA	-0.167334	-0.0191286		94_RT_mediso_f2	+ mot24	4	0.00674433	0.0462049
7_Cryo_aw_f	+ AROMA	-0.0239095	-0.0138576		94_RT_mediso_f2	+ WM/CSF	3	-0.0196199	0.0258403
7_Cryo_aw_f	+ AROMA	-0.0826929	0.0226349		94_RT_mediso_f2	+ aCompCor	8	0.0858369	-0.0351059
7_Cryo_aw_f	+ AROMA	0.00244919	-0.0294427		94_RT_mediso_f2	+ GSR	-1	0	0
7_Cryo_aw_f	+ AROMA	0.0170198	-0.0299018		94_RT_mediso_f2	+ highpass	5	-0.0110362	-0.306098
7_Cryo_med_f1	raw	-0.0241213	0.0684437		94_RT_mediso_f2	+ AROMA	3	-0.0431558	0.03359
7_Cryo_med_f1	raw	-0.00221141	0.00391911		117_Cryo_iso_f	raw	3	0	0
7_Cryo_med_f1	raw	0.0320263	0.00804659		117_Cryo_iso_f	FD	3	0	0
7_Cryo_med_f1	raw	-0.0347571	0.0482187		117_Cryo_iso_f	mot6 + FD	0	0	0
7_Cryo_med_f1	raw	-0.0146306	0.0370636		117_Cryo_iso_f	+ standard	4	0	0
7_Cryo_med_f1	raw	-0.0204639	0.0557546		117_Cryo_iso_f	+ DVARS	-1	0	0
7_Cryo_med_f1	raw	-0.000274296	0.0140919		117_Cryo_iso_f	+ mot24	2	0	0
7_Cryo_med_f1	raw	0.0167059	-0.00488206		117_Cryo_iso_f	+ WM/CSF	2	0	0
7_Cryo_med_f1	raw	-0.0214626	0.0259106		117_Cryo_iso_f	+ aCompCor	4	0	0
7_Cryo_med_f1	raw	-0.0009727	0.111547		117_Cryo_iso_f	+ GSR	-2	0	0
7_Cryo_med_f1	raw	0.0139211	0.0441292		117_Cryo_iso_f	+ highpass	0	0	0
7_Cryo_med_f1	raw	-0.0174992	0.0151556		117_Cryo_iso_f	+ AROMA	1	0	0
7_Cryo_med_f1	raw	0.00195491	0.00405737		117_Cryo_mediso_v	raw	-4	-0.174302	-0.0626522
7_Cryo_med_f1	raw	-0.00191254	0.0522403		117_Cryo_mediso_v	FD	-4	-0.174302	-0.0626522
7_Cryo_med_f1	raw	-0.0470628	-0.00443881		117_Cryo_mediso_v	mot6 + FD	0	0	0
7_Cryo_med_f1	FD	-0.0241213	0.0684437		117_Cryo_mediso_v	+ standard	-4	-0.0684571	-0.0747225
7_Cryo_med_f1	FD	-0.00221141	0.00391911		117_Cryo_mediso_v	+ DVARS	0	-0.00421274	0.000855393
7_Cryo_med_f1	FD	0.0320263	0.00804659		117_Cryo_mediso_v	+ mot24	0	0.0189573	0.0217712
7_Cryo_med_f1	FD	-0.0347571	0.0482187		117_Cryo_mediso_v	+ WM/CSF	0	-0.0073723	-0.0034901
7_Cryo_med_f1	FD	-0.0146306	0.0370636		117_Cryo_mediso_v	+ aCompCor	0	0.042654	0.0263932
7_Cryo_med_f1	FD	-0.0204639	0.0557546		117_Cryo_mediso_v	+ GSR	-9	0	0
7_Cryo_med_f1	FD	-0.000274296	0.0140919		117_Cryo_mediso_v	+ highpass	-4	-0.126382	-0.0315123
7_Cryo_med_f1	FD	0.0167059	-0.00488206		117_Cryo_mediso_v	+ AROMA	0	0.0279094	0.0346609
7_Cryo_med_f1	FD	-0.0214626	0.0259106		grandjean_aw	raw	-26	0	0
7_Cryo_med_f1	FD	-0.0009727	0.111547		grandjean_aw	FD	-12	0.0558559	0.080957
7_Cryo_med_f1	FD	0.0139211	0.0441292		grandjean_aw	mot6 + FD	0	0	0
7_Cryo_med_f1	FD	-0.0174992	0.0151556		grandjean_aw	+ standard	2	0.153754	-0.00220997
7_Cryo_med_f1	FD	0.00195491	0.00405737		grandjean_aw	+ DVARS	-5	0.074128	0.0139109
7_Cryo_med_f1	FD	-0.00191254	0.0522403		grandjean_aw	+ mot24	-4	0.0678679	0.000338931
7_Cryo_med_f1	FD	-0.0470628	-0.00443881		grandjean_aw	+ WM/CSF	0	0.0138138	0.0024345
7_Cryo_med_f1	mot6 + FD	0	0		grandjean_aw	+ aCompCor	1	0.0606607	0.00345305
7_Cryo_med_f1	mot6 + FD	0	0		grandjean_aw	+ GSR	-30	0	0
7_Cryo_med_f1	mot6 + FD	0	0		grandjean_aw	+ highpass	-17	-0.126545	0.0112392
7_Cryo_med_f1	mot6 + FD	0	0		grandjean_aw	+ AROMA	-15	0.0212434	0.053663
7_Cryo_med_f1	mot6 + FD	0	0		grandjean_mediso	raw	-2	-0.0058855	-0.0938104
7_Cryo_med_f1	mot6 + FD	0	0		grandjean_mediso	FD	-2	-0.0058855	-0.0938104
7_Cryo_med_f1	mot6 + FD	0	0		grandjean_mediso	mot6 + FD	0	0	0
7_Cryo_med_f1	mot6 + FD	0	0		grandjean_mediso	+ standard	-1	-0.034778	-0.13325
7_Cryo_med_f1	mot6 + FD	0	0		grandjean_mediso	+ DVARS	-1	-0.0497592	-0.101299
7_Cryo_med_f1	mot6 + FD	0	0		grandjean_mediso	+ mot24	0	0.00963082	0.0335804
7_Cryo_med_f1	mot6 + FD	0	0		grandjean_mediso	+ WM/CSF	-2	-0.0326378	-0.120229
7_Cryo_med_f1	mot6 + FD	0	0		grandjean_mediso	+ aCompCor	1	0.0379882	-0.0500839
7_Cryo_med_f1	mot6 + FD	0	0		grandjean_mediso	+ GSR	-45	0	0
7_Cryo_med_f1	mot6 + FD	0	0		grandjean_mediso	+ highpass	-17	-0.133761	0.0881718
7_Cryo_med_f1	mot6 + FD	0	0		grandjean_mediso	+ AROMA	-4	-0.0366437	-0.0179194
7_Cryo_med_f1	+ standard	0.0563873	-0.00624919
7_Cryo_med_f1	+ standard	0.105967	0.0150016
7_Cryo_med_f1	+ standard	0.174891	-0.0173719
7_Cryo_med_f1	+ standard	0.100185	0.00946404
7_Cryo_med_f1	+ standard	0.0992361	0.0129119
7_Cryo_med_f1	+ standard	0.0929912	0.0106848
7_Cryo_med_f1	+ standard	0.15588	0.0315106
7_Cryo_med_f1	+ standard	0.123399	-0.00495445
7_Cryo_med_f1	+ standard	0.105251	0.00265973
7_Cryo_med_f1	+ standard	0.126079	-0.0124507
7_Cryo_med_f1	+ standard	0.100286	0.00309187
7_Cryo_med_f1	+ standard	0.117764	0.0107711
7_Cryo_med_f1	+ standard	0.169543	0.0652571
7_Cryo_med_f1	+ standard	0.133687	-0.0304126
7_Cryo_med_f1	+ standard	0.106384	0.023382
7_Cryo_med_f1	+ DVARS	-0.0131612	-0.00435063
7_Cryo_med_f1	+ DVARS	-0.00643649	0.00130139
7_Cryo_med_f1	+ DVARS	-0.0113915	0.00277241
7_Cryo_med_f1	+ DVARS	-0.00465864	0.00349041
7_Cryo_med_f1	+ DVARS	-0.0099424	0.00300985
7_Cryo_med_f1	+ DVARS	0.00621761	-0.00281628
7_Cryo_med_f1	+ DVARS	0.00110805	-0.0036053
7_Cryo_med_f1	+ DVARS	-0.00592235	0.00966882
7_Cryo_med_f1	+ DVARS	0.000244338	-0.00102112
7_Cryo_med_f1	+ DVARS	-0.00405865	-0.00064274
7_Cryo_med_f1	+ DVARS	-0.00958238	0.00253401
7_Cryo_med_f1	+ DVARS	0.00151543	-0.0144959
7_Cryo_med_f1	+ DVARS	-0.00141896	0.00155292
7_Cryo_med_f1	+ DVARS	-0.00191672	-0.0035618
7_Cryo_med_f1	+ DVARS	0.0129938	-0.0108611
7_Cryo_med_f1	+ mot24	-0.00370035	-0.060316
7_Cryo_med_f1	+ mot24	0.00118859	-0.0954628
7_Cryo_med_f1	+ mot24	-0.0126982	-0.0648945
7_Cryo_med_f1	+ mot24	0.00249722	-0.0823784
7_Cryo_med_f1	+ mot24	0.0107354	-0.0304853
7_Cryo_med_f1	+ mot24	-0.00364367	-0.0493105
7_Cryo_med_f1	+ mot24	0.00177059	-0.079821
7_Cryo_med_f1	+ mot24	0.0218817	-0.0933969
7_Cryo_med_f1	+ mot24	0.0100073	-0.0195916
7_Cryo_med_f1	+ mot24	0.0180779	-0.0827095
7_Cryo_med_f1	+ mot24	0.0314034	-0.113636
7_Cryo_med_f1	+ mot24	-0.0158298	-0.0843312
7_Cryo_med_f1	+ mot24	0.0155977	0.0254278
7_Cryo_med_f1	+ mot24	0.00417841	-0.107842
7_Cryo_med_f1	+ mot24	0.0106319	-0.0909904
7_Cryo_med_f1	+ WM/CSF	-0.00559169	0.0126746
7_Cryo_med_f1	+ WM/CSF	-3.52286e-05	0.0407748
7_Cryo_med_f1	+ WM/CSF	-0.000205506	0.0349237
7_Cryo_med_f1	+ WM/CSF	-0.000452898	0.0133593
7_Cryo_med_f1	+ WM/CSF	0.0111048	0.0020228
7_Cryo_med_f1	+ WM/CSF	0.00365019	0.0173214
7_Cryo_med_f1	+ WM/CSF	-0.0056497	0.0144357
7_Cryo_med_f1	+ WM/CSF	0.0143202	-0.00158198
7_Cryo_med_f1	+ WM/CSF	0.0038084	-0.0148696
7_Cryo_med_f1	+ WM/CSF	-0.00499943	0.0122294
7_Cryo_med_f1	+ WM/CSF	-0.00218342	5.0947e-05
7_Cryo_med_f1	+ WM/CSF	0.00528234	0.0855731
7_Cryo_med_f1	+ WM/CSF	0.00590364	-0.0130702
7_Cryo_med_f1	+ WM/CSF	0.00814672	-0.0165469
7_Cryo_med_f1	+ WM/CSF	-0.000883464	0.00761885
7_Cryo_med_f1	+ aCompCor	0.016853	0.0155857
7_Cryo_med_f1	+ aCompCor	0.0172313	0.113415
7_Cryo_med_f1	+ aCompCor	0.107256	0.0195104
7_Cryo_med_f1	+ aCompCor	0.00521424	0.032562
7_Cryo_med_f1	+ aCompCor	0.0317493	0.0296878
7_Cryo_med_f1	+ aCompCor	0.0297765	0.10134
7_Cryo_med_f1	+ aCompCor	0.0841855	0.0478391
7_Cryo_med_f1	+ aCompCor	0.0830548	0.0171892
7_Cryo_med_f1	+ aCompCor	0.0776231	-0.0111086
7_Cryo_med_f1	+ aCompCor	0.080167	-0.00294969
7_Cryo_med_f1	+ aCompCor	0.0405441	0.019025
7_Cryo_med_f1	+ aCompCor	0.0585231	0.0474212
7_Cryo_med_f1	+ aCompCor	0.0338227	0.0439228
7_Cryo_med_f1	+ aCompCor	0.0179854	-0.00694111
7_Cryo_med_f1	+ aCompCor	0.0461265	0.0839779
7_Cryo_med_f1	+ GSR	-0.0206271	0.00513431
7_Cryo_med_f1	+ GSR	-0.0430808	0.0111735
7_Cryo_med_f1	+ GSR	-0.010515	0.00613843
7_Cryo_med_f1	+ GSR	-0.0222757	-0.00623867
7_Cryo_med_f1	+ GSR	-0.00737815	0.0101994
7_Cryo_med_f1	+ GSR	-0.0467993	0.0190245
7_Cryo_med_f1	+ GSR	-0.0137038	0.0145891
7_Cryo_med_f1	+ GSR	-0.0193087	0.010622
7_Cryo_med_f1	+ GSR	-0.00365712	0.00428991
7_Cryo_med_f1	+ GSR	-0.0520337	-0.000810522
7_Cryo_med_f1	+ GSR	-0.0401008	0.00233759
7_Cryo_med_f1	+ GSR	-0.0402347	0.0776546
7_Cryo_med_f1	+ GSR	-0.0404978	0.0488277
7_Cryo_med_f1	+ GSR	-0.0120353	-0.01756
7_Cryo_med_f1	+ GSR	-0.0334009	0.0141646
7_Cryo_med_f1	+ highpass	0.0293472	-0.122169
7_Cryo_med_f1	+ highpass	0.025648	-0.137215
7_Cryo_med_f1	+ highpass	-0.012309	-0.0326833
7_Cryo_med_f1	+ highpass	-0.00247659	-0.199661
7_Cryo_med_f1	+ highpass	0.0203457	-0.00678858
7_Cryo_med_f1	+ highpass	0.0152624	-0.0102315
7_Cryo_med_f1	+ highpass	0.0801298	-0.149215
7_Cryo_med_f1	+ highpass	0.0450243	-0.125215
7_Cryo_med_f1	+ highpass	0.045013	-0.0135016
7_Cryo_med_f1	+ highpass	0.0228709	-0.00218209
7_Cryo_med_f1	+ highpass	0.0269565	-0.176608
7_Cryo_med_f1	+ highpass	0.0305741	-0.102368
7_Cryo_med_f1	+ highpass	-0.0265402	0.084673
7_Cryo_med_f1	+ highpass	0.0393396	-0.234921
7_Cryo_med_f1	+ highpass	0.0187723	-0.181168
7_Cryo_med_f1	+ AROMA	0.028661	-0.0912266
7_Cryo_med_f1	+ AROMA	0.0281125	-0.207817
7_Cryo_med_f1	+ AROMA	-0.0171151	-0.0806603
7_Cryo_med_f1	+ AROMA	0.00578122	-0.251407
7_Cryo_med_f1	+ AROMA	0.0222446	-0.0320176
7_Cryo_med_f1	+ AROMA	0.0351199	-0.0127707
7_Cryo_med_f1	+ AROMA	0.115659	-0.203061
7_Cryo_med_f1	+ AROMA	0.0985065	-0.109202
7_Cryo_med_f1	+ AROMA	0.111243	-0.256977
7_Cryo_med_f1	+ AROMA	0.0474938	-0.184916
7_Cryo_med_f1	+ AROMA	0.0294429	-0.200195
7_Cryo_med_f1	+ AROMA	0.0672541	0.111969
7_Cryo_med_f1	+ AROMA	0.00494821	0.0431819
7_Cryo_med_f1	+ AROMA	0.123866	-0.140901
7_Cryo_med_f1	+ AROMA	0.0400388	-0.12504
7_Cryo_med_f2	raw	-0.0124439	-0.00790537
7_Cryo_med_f2	raw	0.0155103	0.0386931
7_Cryo_med_f2	raw	0.000625014	0.0585965
7_Cryo_med_f2	raw	0.0188085	0.0145003
7_Cryo_med_f2	raw	0.00615946	0.0551055
7_Cryo_med_f2	raw	0.00048816	0.0431874
7_Cryo_med_f2	raw	0.0130672	0.0606008
7_Cryo_med_f2	raw	-0.00651157	0.103964
7_Cryo_med_f2	raw	-0.0148275	0.108392
7_Cryo_med_f2	raw	-0.0107391	0.0387257
7_Cryo_med_f2	raw	-0.00690513	-0.0418828
7_Cryo_med_f2	raw	0.0138231	0.0168007
7_Cryo_med_f2	raw	0.00544783	0.020059
7_Cryo_med_f2	raw	0.0199	0.0658004
7_Cryo_med_f2	raw	0.0173861	0.0500137
7_Cryo_med_f2	FD	-0.0124439	-0.00790537
7_Cryo_med_f2	FD	0.0155103	0.0386931
7_Cryo_med_f2	FD	0.000625014	0.0585965
7_Cryo_med_f2	FD	0.0188085	0.0145003
7_Cryo_med_f2	FD	0.00615946	0.0551055
7_Cryo_med_f2	FD	0.00048816	0.0431874
7_Cryo_med_f2	FD	0.0130672	0.0606008
7_Cryo_med_f2	FD	-0.00651157	0.103964
7_Cryo_med_f2	FD	-0.0148275	0.108392
7_Cryo_med_f2	FD	-0.0107391	0.0387257
7_Cryo_med_f2	FD	-0.00690513	-0.0418828
7_Cryo_med_f2	FD	0.0138231	0.0168007
7_Cryo_med_f2	FD	0.00544783	0.020059
7_Cryo_med_f2	FD	0.0199	0.0658004
7_Cryo_med_f2	FD	0.0173861	0.0500137
7_Cryo_med_f2	mot6 + FD	0	0
7_Cryo_med_f2	mot6 + FD	0	0
7_Cryo_med_f2	mot6 + FD	0	0
7_Cryo_med_f2	mot6 + FD	0	0
7_Cryo_med_f2	mot6 + FD	0	0
7_Cryo_med_f2	mot6 + FD	0	0
7_Cryo_med_f2	mot6 + FD	0	0
7_Cryo_med_f2	mot6 + FD	0	0
7_Cryo_med_f2	mot6 + FD	0	0
7_Cryo_med_f2	mot6 + FD	0	0
7_Cryo_med_f2	mot6 + FD	0	0
7_Cryo_med_f2	mot6 + FD	0	0
7_Cryo_med_f2	mot6 + FD	0	0
7_Cryo_med_f2	mot6 + FD	0	0
7_Cryo_med_f2	mot6 + FD	0	0
7_Cryo_med_f2	+ standard	0.0233196	0.0142589
7_Cryo_med_f2	+ standard	0.0442349	-0.00250589
7_Cryo_med_f2	+ standard	0.0732854	-0.0129526
7_Cryo_med_f2	+ standard	0.0446031	-0.00463748
7_Cryo_med_f2	+ standard	0.0194148	0.000554457
7_Cryo_med_f2	+ standard	0.0485645	0.0272681
7_Cryo_med_f2	+ standard	0.0473843	-0.00178719
7_Cryo_med_f2	+ standard	0.039702	0.00555299
7_Cryo_med_f2	+ standard	0.0378889	0.0649392
7_Cryo_med_f2	+ standard	0.010445	0.00361345
7_Cryo_med_f2	+ standard	0.0357344	-0.0197774
7_Cryo_med_f2	+ standard	0.0269822	0.00505681
7_Cryo_med_f2	+ standard	0.014109	-0.00302545
7_Cryo_med_f2	+ standard	0.03442	0.00600205
7_Cryo_med_f2	+ standard	0.0336051	0.00408138
7_Cryo_med_f2	+ DVARS	-0.0120204	0.0051945
7_Cryo_med_f2	+ DVARS	-0.0287134	-0.00287512
7_Cryo_med_f2	+ DVARS	-0.0113836	0.0109521
7_Cryo_med_f2	+ DVARS	-0.0147584	-0.00144882
7_Cryo_med_f2	+ DVARS	-0.0183544	-0.00136603
7_Cryo_med_f2	+ DVARS	0.000358125	0.00339949
7_Cryo_med_f2	+ DVARS	-0.00926044	0.0057725
7_Cryo_med_f2	+ DVARS	-0.00624909	-0.0137336
7_Cryo_med_f2	+ DVARS	0.00192993	0.000103283
7_Cryo_med_f2	+ DVARS	-0.0152867	-0.00239038
7_Cryo_med_f2	+ DVARS	-0.00436326	0.00277303
7_Cryo_med_f2	+ DVARS	-0.0170248	-0.00701363
7_Cryo_med_f2	+ DVARS	-0.0267913	0.00498876
7_Cryo_med_f2	+ DVARS	-0.00538079	0.00188717
7_Cryo_med_f2	+ DVARS	-0.00876534	-0.00046452
7_Cryo_med_f2	+ mot24	-0.0304714	-0.0151487
7_Cryo_med_f2	+ mot24	-0.00775756	-0.0366134
7_Cryo_med_f2	+ mot24	-0.00225908	-0.0347075
7_Cryo_med_f2	+ mot24	-0.00784384	-0.00705133
7_Cryo_med_f2	+ mot24	-0.0348285	-0.0196423
7_Cryo_med_f2	+ mot24	0.00624373	-0.0643395
7_Cryo_med_f2	+ mot24	0.00176164	0.00144216
7_Cryo_med_f2	+ mot24	-0.0107122	-0.014697
7_Cryo_med_f2	+ mot24	-0.0121536	-0.0274666
7_Cryo_med_f2	+ mot24	-0.0172874	-0.000825617
7_Cryo_med_f2	+ mot24	-0.0228286	-0.04083
7_Cryo_med_f2	+ mot24	0.0149264	-0.0228114
7_Cryo_med_f2	+ mot24	-0.0219218	0.0074102
7_Cryo_med_f2	+ mot24	-0.000689845	-0.00265832
7_Cryo_med_f2	+ mot24	-0.024683	0.0030124
7_Cryo_med_f2	+ WM/CSF	-0.00818392	-0.00126187
7_Cryo_med_f2	+ WM/CSF	-0.000186141	-0.0134348
7_Cryo_med_f2	+ WM/CSF	0.00137534	0.00417199
7_Cryo_med_f2	+ WM/CSF	-0.00109142	0.00641565
7_Cryo_med_f2	+ WM/CSF	-0.00600579	0.0104989
7_Cryo_med_f2	+ WM/CSF	0.00130533	0.00410279
7_Cryo_med_f2	+ WM/CSF	-0.0115675	-0.00766766
7_Cryo_med_f2	+ WM/CSF	-0.0035524	0.011607
7_Cryo_med_f2	+ WM/CSF	-0.00373567	-0.0380179
7_Cryo_med_f2	+ WM/CSF	-0.00739298	0.00344302
7_Cryo_med_f2	+ WM/CSF	-0.00894014	-0.0369644
7_Cryo_med_f2	+ WM/CSF	0.00374122	0.00549444
7_Cryo_med_f2	+ WM/CSF	-0.00771215	-0.0072171
7_Cryo_med_f2	+ WM/CSF	-0.00110547	0.00826598
7_Cryo_med_f2	+ WM/CSF	0.00371362	0.00516978
7_Cryo_med_f2	+ aCompCor	0.00553698	-0.0109831
7_Cryo_med_f2	+ aCompCor	0.0111875	-0.0241521
7_Cryo_med_f2	+ aCompCor	0.0480826	-0.0349805
7_Cryo_med_f2	+ aCompCor	0.00537526	-0.00470129
7_Cryo_med_f2	+ aCompCor	0.00581803	-0.0603628
7_Cryo_med_f2	+ aCompCor	0.0246442	-0.00625675
7_Cryo_med_f2	+ aCompCor	0.0142509	0.00612008
7_Cryo_med_f2	+ aCompCor	0.0189845	0.0309637
7_Cryo_med_f2	+ aCompCor	-0.00147376	-0.0625731
7_Cryo_med_f2	+ aCompCor	0.010201	-0.0105244
7_Cryo_med_f2	+ aCompCor	0.0295375	-0.0898946
7_Cryo_med_f2	+ aCompCor	0.0662488	0.00123542
7_Cryo_med_f2	+ aCompCor	-0.0011635	0.00579999
7_Cryo_med_f2	+ aCompCor	0.0287695	5.7049e-05
7_Cryo_med_f2	+ aCompCor	0.0250256	0.0243185
7_Cryo_med_f2	+ GSR	-0.112945	0.00690505
7_Cryo_med_f2	+ GSR	-0.148001	0.00727874
7_Cryo_med_f2	+ GSR	-0.086217	0.0122785
7_Cryo_med_f2	+ GSR	-0.0657028	0.0149108
7_Cryo_med_f2	+ GSR	-0.087797	0.011123
7_Cryo_med_f2	+ GSR	-0.0503794	-0.00723544
7_Cryo_med_f2	+ GSR	-0.0965235	-0.00905049
7_Cryo_med_f2	+ GSR	-0.0897895	0.00550712
7_Cryo_med_f2	+ GSR	-0.0484333	-0.0834492
7_Cryo_med_f2	+ GSR	-0.169113	0.0270161
7_Cryo_med_f2	+ GSR	-0.0734182	-0.0354551
7_Cryo_med_f2	+ GSR	-0.0601605	-0.0010819
7_Cryo_med_f2	+ GSR	-0.146205	-0.0077964
7_Cryo_med_f2	+ GSR	-0.0977594	-0.00104064
7_Cryo_med_f2	+ GSR	-0.0883663	0.00670056
7_Cryo_med_f2	+ highpass	-0.0384703	-0.0136192
7_Cryo_med_f2	+ highpass	-0.0013782	-0.0264955
7_Cryo_med_f2	+ highpass	-0.0188151	-0.0396635
7_Cryo_med_f2	+ highpass	-0.0200948	-0.000354481
7_Cryo_med_f2	+ highpass	-0.0426009	0.0105079
7_Cryo_med_f2	+ highpass	0.00418434	-0.052217
7_Cryo_med_f2	+ highpass	-0.0189637	0.00238378
7_Cryo_med_f2	+ highpass	-0.0275829	-0.0159413
7_Cryo_med_f2	+ highpass	-0.0306562	-0.0939304
7_Cryo_med_f2	+ highpass	-0.0152867	-0.00674298
7_Cryo_med_f2	+ highpass	-0.0227878	-0.100647
7_Cryo_med_f2	+ highpass	0.0163207	-0.0256591
7_Cryo_med_f2	+ highpass	-0.031268	0.00219799
7_Cryo_med_f2	+ highpass	-0.0169801	0.00850914
7_Cryo_med_f2	+ highpass	-0.0152562	0.022881
7_Cryo_med_f2	+ AROMA	-0.0214895	-0.0859098
7_Cryo_med_f2	+ AROMA	-0.00279786	-0.00266291
7_Cryo_med_f2	+ AROMA	0.0511368	-0.0313613
7_Cryo_med_f2	+ AROMA	-0.000133795	0.0189508
7_Cryo_med_f2	+ AROMA	0.00867444	-0.025334
7_Cryo_med_f2	+ AROMA	0.057316	-0.0509868
7_Cryo_med_f2	+ AROMA	0.0319185	-0.0188633
7_Cryo_med_f2	+ AROMA	0.0277893	0.0249409
7_Cryo_med_f2	+ AROMA	0.00465992	0.0464601
7_Cryo_med_f2	+ AROMA	-0.00589281	-0.0247503
7_Cryo_med_f2	+ AROMA	0.00791451	-0.088496
7_Cryo_med_f2	+ AROMA	0.0515853	0.0309311
7_Cryo_med_f2	+ AROMA	-0.0117632	0.0213454
7_Cryo_med_f2	+ AROMA	0.0181335	0.016329
7_Cryo_med_f2	+ AROMA	0.00630362	0.0223902
7_Cryo_med_f3	raw	-0.0150921	-0.0507371
7_Cryo_med_f3	raw	-0.0102098	0.0472455
7_Cryo_med_f3	raw	-0.00920306	0.125796
7_Cryo_med_f3	raw	-0.00833196	0.131108
7_Cryo_med_f3	raw	-0.000997516	0.0301791
7_Cryo_med_f3	raw	-0.0185217	0.0182525
7_Cryo_med_f3	raw	-0.00365338	0.0332448
7_Cryo_med_f3	raw	0.00203953	0.118668
7_Cryo_med_f3	raw	-0.146441	0.381836
7_Cryo_med_f3	raw	-0.13661	0.0774446
7_Cryo_med_f3	raw	0.109076	0.0430458
7_Cryo_med_f3	raw	-0.0388412	0.0855307
7_Cryo_med_f3	raw	0.118928	0.0861092
7_Cryo_med_f3	FD	-0.0242152	-0.0712676
7_Cryo_med_f3	FD	-0.0102098	0.0472455
7_Cryo_med_f3	FD	-0.00920306	0.125796
7_Cryo_med_f3	FD	-0.00842579	0.131108
7_Cryo_med_f3	FD	-0.000997516	0.0301791
7_Cryo_med_f3	FD	-0.0179336	0.0182525
7_Cryo_med_f3	FD	-0.00365338	0.0332448
7_Cryo_med_f3	FD	0.00203953	0.118668
7_Cryo_med_f3	FD	-0.0279015	0.0298048
7_Cryo_med_f3	FD	-0.00128666	0.0171025
7_Cryo_med_f3	FD	-0.00435669	0.0989682
7_Cryo_med_f3	FD	-0.0191547	0.0303741
7_Cryo_med_f3	FD	0.00672852	0.0549856
7_Cryo_med_f3	mot6 + FD	0	0
7_Cryo_med_f3	mot6 + FD	0	0
7_Cryo_med_f3	mot6 + FD	0	0
7_Cryo_med_f3	mot6 + FD	0	0
7_Cryo_med_f3	mot6 + FD	0	0
7_Cryo_med_f3	mot6 + FD	0	0
7_Cryo_med_f3	mot6 + FD	0	0
7_Cryo_med_f3	mot6 + FD	0	0
7_Cryo_med_f3	mot6 + FD	0	0
7_Cryo_med_f3	mot6 + FD	0	0
7_Cryo_med_f3	mot6 + FD	0	0
7_Cryo_med_f3	mot6 + FD	0	0
7_Cryo_med_f3	mot6 + FD	0	0
7_Cryo_med_f3	+ standard	0.0369396	0.0193915
7_Cryo_med_f3	+ standard	0.024143	0.0404896
7_Cryo_med_f3	+ standard	0.0235263	0.00373848
7_Cryo_med_f3	+ standard	0.0297336	-0.0390879
7_Cryo_med_f3	+ standard	0.0254113	-0.0482239
7_Cryo_med_f3	+ standard	0.030327	-0.0112422
7_Cryo_med_f3	+ standard	0.0388048	-0.0221076
7_Cryo_med_f3	+ standard	0.012186	0.00866657
7_Cryo_med_f3	+ standard	0.0150648	0.0353394
7_Cryo_med_f3	+ standard	0.0229099	0.00286468
7_Cryo_med_f3	+ standard	0.0185122	0.00609338
7_Cryo_med_f3	+ standard	0.0268182	-0.0321547
7_Cryo_med_f3	+ standard	0.0583618	-0.0136433
7_Cryo_med_f3	+ DVARS	-0.0194801	0.00293737
7_Cryo_med_f3	+ DVARS	-0.0201058	0.00782189
7_Cryo_med_f3	+ DVARS	-0.0159171	0.000939857
7_Cryo_med_f3	+ DVARS	-0.0270895	-0.00452851
7_Cryo_med_f3	+ DVARS	0.00541083	0.00107977
7_Cryo_med_f3	+ DVARS	-0.00155851	-0.00289558
7_Cryo_med_f3	+ DVARS	0.00414893	-0.00394018
7_Cryo_med_f3	+ DVARS	-0.0133693	-0.00976847
7_Cryo_med_f3	+ DVARS	-0.0101372	-0.00223628
7_Cryo_med_f3	+ DVARS	0.0249025	-0.00755078
7_Cryo_med_f3	+ DVARS	-0.0217996	-0.0109488
7_Cryo_med_f3	+ DVARS	-0.00619124	0.00668984
7_Cryo_med_f3	+ DVARS	-0.00737733	-0.00401559
7_Cryo_med_f3	+ mot24	-0.0138887	-0.153546
7_Cryo_med_f3	+ mot24	0.0113689	-0.0494835
7_Cryo_med_f3	+ mot24	-0.0247335	0.00337403
7_Cryo_med_f3	+ mot24	-0.020969	-0.030869
7_Cryo_med_f3	+ mot24	0.00723744	-0.0120488
7_Cryo_med_f3	+ mot24	-0.0148733	0.00230064
7_Cryo_med_f3	+ mot24	-0.00297187	-0.00608328
7_Cryo_med_f3	+ mot24	-0.025613	-0.0579073
7_Cryo_med_f3	+ mot24	-0.0130498	-0.0333577
7_Cryo_med_f3	+ mot24	0.0308068	-0.00452265
7_Cryo_med_f3	+ mot24	-0.0412903	-0.0452586
7_Cryo_med_f3	+ mot24	0.0112159	-0.0127804
7_Cryo_med_f3	+ mot24	-0.00607138	-0.0103511
7_Cryo_med_f3	+ WM/CSF	0.00785398	-0.112483
7_Cryo_med_f3	+ WM/CSF	0.000527941	-0.0944463
7_Cryo_med_f3	+ WM/CSF	-0.00202467	-0.00263813
7_Cryo_med_f3	+ WM/CSF	-0.000452572	-0.00957769
7_Cryo_med_f3	+ WM/CSF	-7.70704e-05	0.00387785
7_Cryo_med_f3	+ WM/CSF	-0.00760229	-0.00661847
7_Cryo_med_f3	+ WM/CSF	-0.000474361	-0.0149743
7_Cryo_med_f3	+ WM/CSF	0.000904828	-0.00307289
7_Cryo_med_f3	+ WM/CSF	-0.00419216	-0.0540936
7_Cryo_med_f3	+ WM/CSF	0.000623941	-0.0273691
7_Cryo_med_f3	+ WM/CSF	0.000790775	-0.0122532
7_Cryo_med_f3	+ WM/CSF	0.00213852	0.00832796
7_Cryo_med_f3	+ WM/CSF	-0.000199371	-0.00725091
7_Cryo_med_f3	+ aCompCor	-0.00029309	-0.15037
7_Cryo_med_f3	+ aCompCor	-7.96035e-05	-0.11928
7_Cryo_med_f3	+ aCompCor	0.00182522	0.00449386
7_Cryo_med_f3	+ aCompCor	-0.00259283	0.00379188
7_Cryo_med_f3	+ aCompCor	-0.000151883	-0.00220548
7_Cryo_med_f3	+ aCompCor	-0.00515029	-0.00193072
7_Cryo_med_f3	+ aCompCor	-0.00154213	-0.00188348
7_Cryo_med_f3	+ aCompCor	-0.00259164	-0.016747
7_Cryo_med_f3	+ aCompCor	0.0330746	0.0160386
7_Cryo_med_f3	+ aCompCor	0.0134508	-0.0139156
7_Cryo_med_f3	+ aCompCor	0.00498561	-0.00785647
7_Cryo_med_f3	+ aCompCor	0.024652	-0.00941385
7_Cryo_med_f3	+ aCompCor	0.00922817	-0.00702607
7_Cryo_med_f3	+ GSR	-0.188379	-0.0784631
7_Cryo_med_f3	+ GSR	-0.147647	-0.0802953
7_Cryo_med_f3	+ GSR	-0.100359	0.00334523
7_Cryo_med_f3	+ GSR	-0.0859255	0.0124654
7_Cryo_med_f3	+ GSR	-0.176023	0.00508479
7_Cryo_med_f3	+ GSR	-0.169899	0.015589
7_Cryo_med_f3	+ GSR	-0.0854074	0.00239319
7_Cryo_med_f3	+ GSR	-0.0948657	0.00872272
7_Cryo_med_f3	+ GSR	-0.126041	-0.0290039
7_Cryo_med_f3	+ GSR	-0.167334	-0.00963235
7_Cryo_med_f3	+ GSR	-0.164164	-0.00718624
7_Cryo_med_f3	+ GSR	-0.111124	0.0128571
7_Cryo_med_f3	+ GSR	-0.107357	0.00276061
7_Cryo_med_f3	+ highpass	-0.000265598	-0.114787
7_Cryo_med_f3	+ highpass	-0.0236484	-0.0976413
7_Cryo_med_f3	+ highpass	-0.0281282	0.0146662
7_Cryo_med_f3	+ highpass	-0.0615358	-0.0349745
7_Cryo_med_f3	+ highpass	0.000424128	-0.0208139
7_Cryo_med_f3	+ highpass	-0.0229701	-0.000414261
7_Cryo_med_f3	+ highpass	-0.0417602	-0.0490205
7_Cryo_med_f3	+ highpass	-0.0438852	-0.0551867
7_Cryo_med_f3	+ highpass	-0.0296003	-0.0727166
7_Cryo_med_f3	+ highpass	-0.0177356	-0.0507869
7_Cryo_med_f3	+ highpass	-0.0776051	-0.0760045
7_Cryo_med_f3	+ highpass	0.01575	-0.0276583
7_Cryo_med_f3	+ highpass	-0.0124053	-0.0275485
7_Cryo_med_f3	+ AROMA	0.025169	-0.093684
7_Cryo_med_f3	+ AROMA	0.00853224	-0.14643
7_Cryo_med_f3	+ AROMA	-0.000740705	0.00271419
7_Cryo_med_f3	+ AROMA	-0.0223825	-0.00130077
7_Cryo_med_f3	+ AROMA	0.0433784	-0.0929536
7_Cryo_med_f3	+ AROMA	-0.0426584	-0.0764566
7_Cryo_med_f3	+ AROMA	-0.0083756	-0.120996
7_Cryo_med_f3	+ AROMA	0.00432211	-0.0500094
7_Cryo_med_f3	+ AROMA	0.0261626	-0.0536432
7_Cryo_med_f3	+ AROMA	0.00350508	-0.00979982
7_Cryo_med_f3	+ AROMA	-0.0245476	-0.0945669
7_Cryo_med_f3	+ AROMA	0.0115408	-0.0292155
7_Cryo_med_f3	+ AROMA	0.0409621	-0.0152566
7_Cryo_mediso_v	raw	-0.00718893	-0.0167577
7_Cryo_mediso_v	raw	-0.0257475	-0.0235234
7_Cryo_mediso_v	raw	-0.0135332	-0.0162901
7_Cryo_mediso_v	raw	-0.0238477	-0.00277438
7_Cryo_mediso_v	raw	-0.0444508	-0.0356643
7_Cryo_mediso_v	raw	-0.0151623	-0.0300984
7_Cryo_mediso_v	raw	-0.0150737	-0.0391745
7_Cryo_mediso_v	raw	-0.0299697	-0.010727
7_Cryo_mediso_v	raw	-0.0175515	-0.0151719
7_Cryo_mediso_v	raw	-0.00320862	0.176152
7_Cryo_mediso_v	raw	-0.00379385	0.00407907
7_Cryo_mediso_v	raw	-0.0193485	0.00743634
7_Cryo_mediso_v	raw	-0.00407759	-7.43947e-05
7_Cryo_mediso_v	raw	-0.0120938	0.00797162
7_Cryo_mediso_v	raw	-0.00285233	-0.0442034
7_Cryo_mediso_v	FD	-0.00718893	-0.0167577
7_Cryo_mediso_v	FD	-0.0257475	-0.0235234
7_Cryo_mediso_v	FD	-0.0135332	-0.0162901
7_Cryo_mediso_v	FD	-0.0238477	-0.00277438
7_Cryo_mediso_v	FD	-0.0444508	-0.0356643
7_Cryo_mediso_v	FD	-0.0151623	-0.0300984
7_Cryo_mediso_v	FD	-0.0150737	-0.0391745
7_Cryo_mediso_v	FD	-0.0299697	-0.010727
7_Cryo_mediso_v	FD	-0.0175515	-0.0151719
7_Cryo_mediso_v	FD	-0.00320862	0.176152
7_Cryo_mediso_v	FD	-0.00379385	0.00407907
7_Cryo_mediso_v	FD	-0.0193485	0.00743634
7_Cryo_mediso_v	FD	-0.00407759	-7.43947e-05
7_Cryo_mediso_v	FD	-0.0120938	0.00797162
7_Cryo_mediso_v	FD	-0.00285233	-0.0442034
7_Cryo_mediso_v	mot6 + FD	0	0
7_Cryo_mediso_v	mot6 + FD	0	0
7_Cryo_mediso_v	mot6 + FD	0	0
7_Cryo_mediso_v	mot6 + FD	0	0
7_Cryo_mediso_v	mot6 + FD	0	0
7_Cryo_mediso_v	mot6 + FD	0	0
7_Cryo_mediso_v	mot6 + FD	0	0
7_Cryo_mediso_v	mot6 + FD	0	0
7_Cryo_mediso_v	mot6 + FD	0	0
7_Cryo_mediso_v	mot6 + FD	0	0
7_Cryo_mediso_v	mot6 + FD	0	0
7_Cryo_mediso_v	mot6 + FD	0	0
7_Cryo_mediso_v	mot6 + FD	0	0
7_Cryo_mediso_v	mot6 + FD	0	0
7_Cryo_mediso_v	mot6 + FD	0	0
7_Cryo_mediso_v	+ standard	0.0226008	-0.00152893
7_Cryo_mediso_v	+ standard	0.0195714	-0.0092602
7_Cryo_mediso_v	+ standard	0.0152444	0.00100009
7_Cryo_mediso_v	+ standard	0.0089269	0.000887089
7_Cryo_mediso_v	+ standard	0.0153102	0.000746187
7_Cryo_mediso_v	+ standard	-0.00147149	0.00343608
7_Cryo_mediso_v	+ standard	0.0136834	0.0110868
7_Cryo_mediso_v	+ standard	0.0143904	0.0104346
7_Cryo_mediso_v	+ standard	0.0146907	0.00688614
7_Cryo_mediso_v	+ standard	0.0206077	0.0112974
7_Cryo_mediso_v	+ standard	0.00113218	0.0042362
7_Cryo_mediso_v	+ standard	0.0093661	0.00105472
7_Cryo_mediso_v	+ standard	0.0111508	0.00447152
7_Cryo_mediso_v	+ standard	0.00939433	-0.01794
7_Cryo_mediso_v	+ standard	0.0128861	-0.000729966
7_Cryo_mediso_v	+ DVARS	0.000204981	0.000517062
7_Cryo_mediso_v	+ DVARS	-0.00626037	0.000950033
7_Cryo_mediso_v	+ DVARS	-0.0084674	0.00324049
7_Cryo_mediso_v	+ DVARS	-0.00395592	0.00158588
7_Cryo_mediso_v	+ DVARS	-0.00519618	0.00496752
7_Cryo_mediso_v	+ DVARS	-0.00734878	-0.00193061
7_Cryo_mediso_v	+ DVARS	-0.00225416	0.000470143
7_Cryo_mediso_v	+ DVARS	-0.00838328	0.00103471
7_Cryo_mediso_v	+ DVARS	-0.00103778	-0.00314424
7_Cryo_mediso_v	+ DVARS	-0.00255871	-0.00547242
7_Cryo_mediso_v	+ DVARS	-0.00351887	0.00302594
7_Cryo_mediso_v	+ DVARS	0.00896831	0.00278864
7_Cryo_mediso_v	+ DVARS	-0.00607839	-0.000447756
7_Cryo_mediso_v	+ DVARS	-0.000113186	0.00153113
7_Cryo_mediso_v	+ DVARS	0.00517828	0.00290311
7_Cryo_mediso_v	+ mot24	0.00307604	0.0107591
7_Cryo_mediso_v	+ mot24	0.0056281	-0.00101452
7_Cryo_mediso_v	+ mot24	-0.00050613	0.0064179
7_Cryo_mediso_v	+ mot24	-0.00407847	0.00322922
7_Cryo_mediso_v	+ mot24	0.00146945	0.00331402
7_Cryo_mediso_v	+ mot24	0.002265	0.00383885
7_Cryo_mediso_v	+ mot24	0.0028177	0.00630659
7_Cryo_mediso_v	+ mot24	0.00187263	0.0084124
7_Cryo_mediso_v	+ mot24	0.000785491	0.00823629
7_Cryo_mediso_v	+ mot24	0.0026922	-0.00202113
7_Cryo_mediso_v	+ mot24	-0.000788747	0.00438587
7_Cryo_mediso_v	+ mot24	-0.00309073	0.00728233
7_Cryo_mediso_v	+ mot24	0.000412659	0.00856439
7_Cryo_mediso_v	+ mot24	0.00135705	-0.0142176
7_Cryo_mediso_v	+ mot24	0.00247969	0.00454916
7_Cryo_mediso_v	+ WM/CSF	-0.0041943	0.00102973
7_Cryo_mediso_v	+ WM/CSF	0.00627751	0.00532915
7_Cryo_mediso_v	+ WM/CSF	-0.00210781	0.0071267
7_Cryo_mediso_v	+ WM/CSF	0.00599231	0.00534997
7_Cryo_mediso_v	+ WM/CSF	-0.00406879	0.0093409
7_Cryo_mediso_v	+ WM/CSF	0.000904082	0.00284273
7_Cryo_mediso_v	+ WM/CSF	-0.00225416	-0.000438245
7_Cryo_mediso_v	+ WM/CSF	0.0176693	0.00735828
7_Cryo_mediso_v	+ WM/CSF	-0.000785047	0.0105875
7_Cryo_mediso_v	+ WM/CSF	-0.000998546	0.0583614
7_Cryo_mediso_v	+ WM/CSF	0	0.00365786
7_Cryo_mediso_v	+ WM/CSF	-0.00490033	0.00250541
7_Cryo_mediso_v	+ WM/CSF	0	0.00464361
7_Cryo_mediso_v	+ WM/CSF	-0.00203566	-0.0221355
7_Cryo_mediso_v	+ WM/CSF	0.000565771	0.00411132
7_Cryo_mediso_v	+ aCompCor	0.0143352	0.0123631
7_Cryo_mediso_v	+ aCompCor	-0.00280899	0.00477745
7_Cryo_mediso_v	+ aCompCor	-0.00585104	0.000805532
7_Cryo_mediso_v	+ aCompCor	0	0.00600882
7_Cryo_mediso_v	+ aCompCor	0.00481156	0.00703866
7_Cryo_mediso_v	+ aCompCor	0.00101836	0.00289292
7_Cryo_mediso_v	+ aCompCor	0.0112029	0.0250971
7_Cryo_mediso_v	+ aCompCor	0.00270689	0.000444469
7_Cryo_mediso_v	+ aCompCor	0.00248232	0.0323196
7_Cryo_mediso_v	+ aCompCor	0.00130797	0.0524057
7_Cryo_mediso_v	+ aCompCor	-0.00283046	0.0119332
7_Cryo_mediso_v	+ aCompCor	0	0.0158701
7_Cryo_mediso_v	+ aCompCor	-0.000823928	0.0188198
7_Cryo_mediso_v	+ aCompCor	-0.0018073	-0.0336752
7_Cryo_mediso_v	+ aCompCor	8.20143e-05	0.0280945
7_Cryo_mediso_v	+ GSR	-0.211212	0.0162276
7_Cryo_mediso_v	+ GSR	-0.288192	0.029282
7_Cryo_mediso_v	+ GSR	-0.1976	0.0199556
7_Cryo_mediso_v	+ GSR	-0.220006	0.0339491
7_Cryo_mediso_v	+ GSR	-0.354318	0.0257594
7_Cryo_mediso_v	+ GSR	-0.283542	0.0101803
7_Cryo_mediso_v	+ GSR	-0.179876	0.0303364
7_Cryo_mediso_v	+ GSR	-0.362062	0.0178923
7_Cryo_mediso_v	+ GSR	-0.212033	0.0370557
7_Cryo_mediso_v	+ GSR	-0.196451	0.106796
7_Cryo_mediso_v	+ GSR	-0.235825	0.0143625
7_Cryo_mediso_v	+ GSR	-0.255119	0.0179065
7_Cryo_mediso_v	+ GSR	-0.217364	0.01169
7_Cryo_mediso_v	+ GSR	-0.245329	0.0145443
7_Cryo_mediso_v	+ GSR	-0.196209	0.0201122
7_Cryo_mediso_v	+ highpass	0.00975413	0.0133518
7_Cryo_mediso_v	+ highpass	-0.00844848	-0.00110105
7_Cryo_mediso_v	+ highpass	-0.00220105	0.00354566
7_Cryo_mediso_v	+ highpass	-0.00646424	0.0253079
7_Cryo_mediso_v	+ highpass	0.0019875	0.0130142
7_Cryo_mediso_v	+ highpass	0.00124508	0.0100725
7_Cryo_mediso_v	+ highpass	0.00311957	0.0120445
7_Cryo_mediso_v	+ highpass	0.0116666	0.021476
7_Cryo_mediso_v	+ highpass	0.00521193	0.0304691
7_Cryo_mediso_v	+ highpass	0.003947	0.064326
7_Cryo_mediso_v	+ highpass	-0.00290863	0.0233489
7_Cryo_mediso_v	+ highpass	-0.000905828	0.0130967
7_Cryo_mediso_v	+ highpass	-0.00797142	0.0163498
7_Cryo_mediso_v	+ highpass	-0.00935974	-0.0485107
7_Cryo_mediso_v	+ highpass	0.00191376	0.00480287
7_Cryo_mediso_v	+ AROMA	0.0259163	0.0437018
7_Cryo_mediso_v	+ AROMA	-0.0127731	-0.00124684
7_Cryo_mediso_v	+ AROMA	-0.0206343	0.0497131
7_Cryo_mediso_v	+ AROMA	-0.0308034	0.0760096
7_Cryo_mediso_v	+ AROMA	0.00580406	0.00642857
7_Cryo_mediso_v	+ AROMA	-0.0127617	0.0571311
7_Cryo_mediso_v	+ AROMA	0.0138732	0.0459095
7_Cryo_mediso_v	+ AROMA	0.00443389	0.0651523
7_Cryo_mediso_v	+ AROMA	0.00995548	0.0416626
7_Cryo_mediso_v	+ AROMA	-0.281324	0.0676377
7_Cryo_mediso_v	+ AROMA	0.00317277	0.073702
7_Cryo_mediso_v	+ AROMA	-0.0365023	0.0588031
7_Cryo_mediso_v	+ AROMA	-0.00190618	0.0316288
7_Cryo_mediso_v	+ AROMA	-0.00643322	-0.00689018
7_Cryo_mediso_v	+ AROMA	0.00992719	0.0643322
7_RT_halo_v	raw	0.000171952	-0.0469385
7_RT_halo_v	raw	0.00806659	0.191817
7_RT_halo_v	raw	-0.0181312	0.103623
7_RT_halo_v	raw	-0.0369185	0.166242
7_RT_halo_v	raw	0.00477222	0.0754324
7_RT_halo_v	raw	0.00291791	-0.0339252
7_RT_halo_v	raw	-0.00173501	0.0752595
7_RT_halo_v	raw	-0.000316951	0.0517586
7_RT_halo_v	raw	0.00676803	-0.0207059
7_RT_halo_v	raw	-0.0250504	0.0826195
7_RT_halo_v	raw	-0.0138638	0.0264526
7_RT_halo_v	raw	0.00225421	0.0137782
7_RT_halo_v	raw	0.014044	-0.0233874
7_RT_halo_v	raw	-0.00966674	-0.00726596
7_RT_halo_v	raw	0.000396285	0.0671035
7_RT_halo_v	FD	0.00173701	-0.0445061
7_RT_halo_v	FD	-0.00777329	0.198591
7_RT_halo_v	FD	-0.0138752	0.104843
7_RT_halo_v	FD	-0.0369185	0.166242
7_RT_halo_v	FD	0.00477222	0.0754324
7_RT_halo_v	FD	0.00112853	-0.0340328
7_RT_halo_v	FD	-0.0134687	0.0667565
7_RT_halo_v	FD	-0.00119941	0.053626
7_RT_halo_v	FD	0.00676803	-0.0207308
7_RT_halo_v	FD	-0.0250504	0.0826195
7_RT_halo_v	FD	-0.00810046	0.0363556
7_RT_halo_v	FD	0.00225421	0.0137782
7_RT_halo_v	FD	0.0107164	-0.020434
7_RT_halo_v	FD	-0.00966674	-0.00726596
7_RT_halo_v	FD	0.00219089	0.0666036
7_RT_halo_v	mot6 + FD	0	0
7_RT_halo_v	mot6 + FD	0	0
7_RT_halo_v	mot6 + FD	0	0
7_RT_halo_v	mot6 + FD	0	0
7_RT_halo_v	mot6 + FD	0	0
7_RT_halo_v	mot6 + FD	0	0
7_RT_halo_v	mot6 + FD	0	0
7_RT_halo_v	mot6 + FD	0	0
7_RT_halo_v	mot6 + FD	0	0
7_RT_halo_v	mot6 + FD	0	0
7_RT_halo_v	mot6 + FD	0	0
7_RT_halo_v	mot6 + FD	0	0
7_RT_halo_v	mot6 + FD	0	0
7_RT_halo_v	mot6 + FD	0	0
7_RT_halo_v	mot6 + FD	0	0
7_RT_halo_v	+ standard	0.0264857	-0.010856
7_RT_halo_v	+ standard	0.0162149	-0.0774324
7_RT_halo_v	+ standard	0.00971493	-0.0176865
7_RT_halo_v	+ standard	0.0253148	-0.0183667
7_RT_halo_v	+ standard	0.0010462	-0.0227083
7_RT_halo_v	+ standard	-0.00992167	-0.016162
7_RT_halo_v	+ standard	0.0150957	-0.0357964
7_RT_halo_v	+ standard	0.0248477	-0.0436595
7_RT_halo_v	+ standard	0.0124488	-0.0027985
7_RT_halo_v	+ standard	0.00515857	-0.000800871
7_RT_halo_v	+ standard	0.0363718	-0.068541
7_RT_halo_v	+ standard	-0.0161726	-0.0159942
7_RT_halo_v	+ standard	0.0190378	-0.0135227
7_RT_halo_v	+ standard	0.00197467	-0.0388146
7_RT_halo_v	+ standard	0.0317175	0.00155676
7_RT_halo_v	+ DVARS	0.00169641	0.000618234
7_RT_halo_v	+ DVARS	-0.00561856	-0.00323751
7_RT_halo_v	+ DVARS	-0.00336657	0.00443337
7_RT_halo_v	+ DVARS	0.00913538	0.00613008
7_RT_halo_v	+ DVARS	-0.0112902	-0.00593609
7_RT_halo_v	+ DVARS	-0.00344476	-0.00700181
7_RT_halo_v	+ DVARS	-0.0070263	-0.00728687
7_RT_halo_v	+ DVARS	0.00106579	6.43793e-05
7_RT_halo_v	+ DVARS	-0.00865554	0.00404416
7_RT_halo_v	+ DVARS	-0.0208689	-0.00262962
7_RT_halo_v	+ DVARS	-0.0088015	-0.00434207
7_RT_halo_v	+ DVARS	-0.0134373	-0.0037645
7_RT_halo_v	+ DVARS	-0.012317	0.00522802
7_RT_halo_v	+ DVARS	-0.00675342	0.0147545
7_RT_halo_v	+ DVARS	-0.00328363	2.1266e-06
7_RT_halo_v	+ mot24	-0.00468886	-0.0456419
7_RT_halo_v	+ mot24	-0.00254411	-0.0529808
7_RT_halo_v	+ mot24	-0.018139	0.0308291
7_RT_halo_v	+ mot24	-0.0114522	-0.00612427
7_RT_halo_v	+ mot24	-0.00680246	-0.043776
7_RT_halo_v	+ mot24	-0.0155112	-0.00973219
7_RT_halo_v	+ mot24	-0.00656305	-0.0350621
7_RT_halo_v	+ mot24	0.00727273	-0.0490219
7_RT_halo_v	+ mot24	-0.00313398	0.0268866
7_RT_halo_v	+ mot24	-0.0132332	-0.0355364
7_RT_halo_v	+ mot24	-0.00671005	-0.132206
7_RT_halo_v	+ mot24	-0.00972038	-0.0402889
7_RT_halo_v	+ mot24	-0.010814	-0.0522033
7_RT_halo_v	+ mot24	-0.00693495	-0.0640286
7_RT_halo_v	+ mot24	-0.00812225	-0.0431879
7_RT_halo_v	+ WM/CSF	-0.00278392	-0.00700813
7_RT_halo_v	+ WM/CSF	0.00129228	-0.0908607
7_RT_halo_v	+ WM/CSF	0.00332807	-0.0181445
7_RT_halo_v	+ WM/CSF	0.00368737	-0.0995874
7_RT_halo_v	+ WM/CSF	-0.00798435	0.0158303
7_RT_halo_v	+ WM/CSF	-0.00411056	0.0131916
7_RT_halo_v	+ WM/CSF	-0.00186012	-0.074056
7_RT_halo_v	+ WM/CSF	-0.00348448	-0.0715
7_RT_halo_v	+ WM/CSF	0.00019238	0.0386647
7_RT_halo_v	+ WM/CSF	0.000783409	0.0161541
7_RT_halo_v	+ WM/CSF	-0.00544139	-0.169944
7_RT_halo_v	+ WM/CSF	-0.00892571	0.0119713
7_RT_halo_v	+ WM/CSF	-0.00306661	0.0320342
7_RT_halo_v	+ WM/CSF	-0.00069394	-0.11273
7_RT_halo_v	+ WM/CSF	0.00352791	0.0529138
7_RT_halo_v	+ aCompCor	0.00642304	0.0138041
7_RT_halo_v	+ aCompCor	0.0015949	-0.17414
7_RT_halo_v	+ aCompCor	0.00837571	-0.0696169
7_RT_halo_v	+ aCompCor	0.0332538	-0.233954
7_RT_halo_v	+ aCompCor	7.88957e-05	-0.0369509
7_RT_halo_v	+ aCompCor	0.00728923	-0.0180553
7_RT_halo_v	+ aCompCor	-0.000474926	-0.0727218
7_RT_halo_v	+ aCompCor	0.0272419	-0.23992
7_RT_halo_v	+ aCompCor	-0.00079108	-0.0723548
7_RT_halo_v	+ aCompCor	-0.00333306	-0.058322
7_RT_halo_v	+ aCompCor	0.00905037	-0.265898
7_RT_halo_v	+ aCompCor	-0.00219832	-0.0947886
7_RT_halo_v	+ aCompCor	-0.00362991	-0.0173221
7_RT_halo_v	+ aCompCor	-0.00800773	-0.194708
7_RT_halo_v	+ aCompCor	0.01505	-0.0566749
7_RT_halo_v	+ GSR	-0.245022	-0.00163766
7_RT_halo_v	+ GSR	-0.182423	-0.0985768
7_RT_halo_v	+ GSR	-0.223857	0.0146134
7_RT_halo_v	+ GSR	-0.209139	-0.107041
7_RT_halo_v	+ GSR	-0.244545	0.0119867
7_RT_halo_v	+ GSR	-0.338237	0.0509062
7_RT_halo_v	+ GSR	-0.246649	-0.0551033
7_RT_halo_v	+ GSR	-0.224638	-0.0835657
7_RT_halo_v	+ GSR	-0.219757	0.0347554
7_RT_halo_v	+ GSR	-0.223197	0.0409471
7_RT_halo_v	+ GSR	-0.199035	-0.173246
7_RT_halo_v	+ GSR	-0.211332	0.0280035
7_RT_halo_v	+ GSR	-0.166043	0.0589904
7_RT_halo_v	+ GSR	-0.274345	-0.0884141
7_RT_halo_v	+ GSR	-0.159198	0.0696061
7_RT_halo_v	+ highpass	-0.0218902	-0.00815266
7_RT_halo_v	+ highpass	-0.0594861	0.0250637
7_RT_halo_v	+ highpass	-0.0405228	0.0243729
7_RT_halo_v	+ highpass	-0.0196818	-0.00123637
7_RT_halo_v	+ highpass	-0.0228411	0.0120433
7_RT_halo_v	+ highpass	-0.0272765	0.0195174
7_RT_halo_v	+ highpass	-0.0590979	-0.00704069
7_RT_halo_v	+ highpass	-0.0407983	0.000869362
7_RT_halo_v	+ highpass	-0.0272978	-0.0247415
7_RT_halo_v	+ highpass	-0.0458321	0.0160972
7_RT_halo_v	+ highpass	-0.0199484	0.043999
7_RT_halo_v	+ highpass	-0.0512698	-0.00353225
7_RT_halo_v	+ highpass	-0.05863	0.00627673
7_RT_halo_v	+ highpass	-0.0350557	0.0414311
7_RT_halo_v	+ highpass	-0.0199146	-0.000990181
7_RT_halo_v	+ AROMA	-0.0865058	-0.0774959
7_RT_halo_v	+ AROMA	-0.0208387	0.00195916
7_RT_halo_v	+ AROMA	-0.013194	-0.109519
7_RT_halo_v	+ AROMA	0.0114801	-0.248507
7_RT_halo_v	+ AROMA	-0.0116297	-0.0258411
7_RT_halo_v	+ AROMA	-0.283732	0.00641219
7_RT_halo_v	+ AROMA	-0.0196662	-0.0327653
7_RT_halo_v	+ AROMA	0.00401115	-0.217072
7_RT_halo_v	+ AROMA	-0.0114248	0.113498
7_RT_halo_v	+ AROMA	-0.0356661	-0.0561633
7_RT_halo_v	+ AROMA	-0.00859594	-0.246909
7_RT_halo_v	+ AROMA	-0.00276105	-0.0987748
7_RT_halo_v	+ AROMA	-0.00477202	-0.0392056
7_RT_halo_v	+ AROMA	-0.0490631	-0.190463
7_RT_halo_v	+ AROMA	-0.0332794	-0.129419
7_RT_iso_f	raw	0.00952891	0.0163289
7_RT_iso_f	raw	0.0124763	-0.019869
7_RT_iso_f	raw	-0.00282032	-0.0149029
7_RT_iso_f	raw	-0.00189063	-0.0388694
7_RT_iso_f	raw	0.00480261	-0.0175161
7_RT_iso_f	raw	0.0254934	0.000303679
7_RT_iso_f	raw	0.0221805	-0.0418622
7_RT_iso_f	raw	0.0129204	-0.0159037
7_RT_iso_f	raw	0.00403204	-0.0457938
7_RT_iso_f	raw	0.0077671	-0.0174987
7_RT_iso_f	raw	-0.00356203	-0.0166048
7_RT_iso_f	raw	0.00439732	-0.0262669
7_RT_iso_f	raw	0.0111741	-0.0311866
7_RT_iso_f	raw	0.00639987	-0.00657038
7_RT_iso_f	raw	0.0191673	-0.012735
7_RT_iso_f	FD	0.00952891	0.0163289
7_RT_iso_f	FD	0.0124763	-0.019869
7_RT_iso_f	FD	-0.00282032	-0.0149029
7_RT_iso_f	FD	-0.00189063	-0.0388694
7_RT_iso_f	FD	0.00480261	-0.0175161
7_RT_iso_f	FD	0.0254934	0.000303679
7_RT_iso_f	FD	0.0221805	-0.0418622
7_RT_iso_f	FD	0.0129204	-0.0159037
7_RT_iso_f	FD	0.00403204	-0.0457938
7_RT_iso_f	FD	0.0077671	-0.0174987
7_RT_iso_f	FD	-0.00356203	-0.0166048
7_RT_iso_f	FD	0.00439732	-0.0262669
7_RT_iso_f	FD	0.0111741	-0.0311866
7_RT_iso_f	FD	0.00639987	-0.00657038
7_RT_iso_f	FD	0.0191673	-0.012735
7_RT_iso_f	mot6 + FD	0	0
7_RT_iso_f	mot6 + FD	0	0
7_RT_iso_f	mot6 + FD	0	0
7_RT_iso_f	mot6 + FD	0	0
7_RT_iso_f	mot6 + FD	0	0
7_RT_iso_f	mot6 + FD	0	0
7_RT_iso_f	mot6 + FD	0	0
7_RT_iso_f	mot6 + FD	0	0
7_RT_iso_f	mot6 + FD	0	0
7_RT_iso_f	mot6 + FD	0	0
7_RT_iso_f	mot6 + FD	0	0
7_RT_iso_f	mot6 + FD	0	0
7_RT_iso_f	mot6 + FD	0	0
7_RT_iso_f	mot6 + FD	0	0
7_RT_iso_f	mot6 + FD	0	0
7_RT_iso_f	+ standard	-0.000139769	0.00119279
7_RT_iso_f	+ standard	-0.00109875	0.00537955
7_RT_iso_f	+ standard	0.00232927	0.000447759
7_RT_iso_f	+ standard	0.00643814	0.00296491
7_RT_iso_f	+ standard	0.00379244	0.00377998
7_RT_iso_f	+ standard	0.00320568	0.00250588
7_RT_iso_f	+ standard	7.29212e-05	0.00238529
7_RT_iso_f	+ standard	0.00710542	0.00278339
7_RT_iso_f	+ standard	-0.005925	0.0001663
7_RT_iso_f	+ standard	0.00584701	0.00213539
7_RT_iso_f	+ standard	0.00645584	0.000871617
7_RT_iso_f	+ standard	-0.00964012	0.00298265
7_RT_iso_f	+ standard	-0.00362664	0.00405425
7_RT_iso_f	+ standard	0.00288465	0.00565891
7_RT_iso_f	+ standard	0.000976868	0.00388202
7_RT_iso_f	+ DVARS	-0.0087215	-0.00354754
7_RT_iso_f	+ DVARS	0.000492089	0.00179053
7_RT_iso_f	+ DVARS	-0.0167448	0.00597435
7_RT_iso_f	+ DVARS	-0.0228777	-0.00973312
7_RT_iso_f	+ DVARS	-0.0155016	-0.000841621
7_RT_iso_f	+ DVARS	-0.0202304	-0.0131977
7_RT_iso_f	+ DVARS	-0.00324063	-0.0155229
7_RT_iso_f	+ DVARS	-0.00257266	-0.015203
7_RT_iso_f	+ DVARS	-0.00119039	-0.00557311
7_RT_iso_f	+ DVARS	-0.0013829	-0.00191194
7_RT_iso_f	+ DVARS	-0.0095787	-0.0425409
7_RT_iso_f	+ DVARS	-0.00973314	0.000858449
7_RT_iso_f	+ DVARS	-0.00322501	-0.00182248
7_RT_iso_f	+ DVARS	-0.000668384	0.0027742
7_RT_iso_f	+ DVARS	-0.00398207	-0.0245879
7_RT_iso_f	+ mot24	-0.0174289	-0.00795132
7_RT_iso_f	+ mot24	-0.0140457	-0.0155415
7_RT_iso_f	+ mot24	-0.0217518	-0.00166512
7_RT_iso_f	+ mot24	-0.0261269	-0.0105364
7_RT_iso_f	+ mot24	-0.0153871	-0.00281312
7_RT_iso_f	+ mot24	-0.0314813	0.0146381
7_RT_iso_f	+ mot24	-0.0400951	0.0128895
7_RT_iso_f	+ mot24	-0.0114339	-0.0133774
7_RT_iso_f	+ mot24	-0.0144914	0.015702
7_RT_iso_f	+ mot24	-0.00682125	-0.00276887
7_RT_iso_f	+ mot24	-0.0271025	0.0232701
7_RT_iso_f	+ mot24	-0.0134403	2.49496e-05
7_RT_iso_f	+ mot24	-0.010778	-0.00377094
7_RT_iso_f	+ mot24	-0.0115429	-0.00694012
7_RT_iso_f	+ mot24	-0.0251836	0.00557121
7_RT_iso_f	+ WM/CSF	-0.0118521	-0.135248
7_RT_iso_f	+ WM/CSF	-0.000723093	-0.211683
7_RT_iso_f	+ WM/CSF	-0.00583118	-0.241155
7_RT_iso_f	+ WM/CSF	-0.00127249	-0.272713
7_RT_iso_f	+ WM/CSF	0.000454017	-0.177402
7_RT_iso_f	+ WM/CSF	-0.00567907	-0.189283
7_RT_iso_f	+ WM/CSF	-0.0136122	-0.202039
7_RT_iso_f	+ WM/CSF	-0.00506288	-0.177156
7_RT_iso_f	+ WM/CSF	-0.00431949	-0.154778
7_RT_iso_f	+ WM/CSF	0.00609002	-0.160499
7_RT_iso_f	+ WM/CSF	0.000878019	-0.22378
7_RT_iso_f	+ WM/CSF	-0.00546785	-0.192444
7_RT_iso_f	+ WM/CSF	-0.000704555	-0.126867
7_RT_iso_f	+ WM/CSF	0.000369563	-0.1197
7_RT_iso_f	+ WM/CSF	-0.0003988	-0.169943
7_RT_iso_f	+ aCompCor	-0.00540233	-0.128364
7_RT_iso_f	+ aCompCor	-0.0039044	-0.20882
7_RT_iso_f	+ aCompCor	-0.00816158	-0.226656
7_RT_iso_f	+ aCompCor	0.000481925	-0.276873
7_RT_iso_f	+ aCompCor	-0.00591927	-0.176371
7_RT_iso_f	+ aCompCor	-0.00929133	-0.184347
7_RT_iso_f	+ aCompCor	-0.0160034	-0.194945
7_RT_iso_f	+ aCompCor	-0.0132277	-0.180976
7_RT_iso_f	+ aCompCor	-0.00295272	-0.148732
7_RT_iso_f	+ aCompCor	0.00246401	-0.165184
7_RT_iso_f	+ aCompCor	-0.00426089	-0.223308
7_RT_iso_f	+ aCompCor	-0.0227518	-0.195702
7_RT_iso_f	+ aCompCor	-0.00478819	-0.120617
7_RT_iso_f	+ aCompCor	0.00756271	-0.12213
7_RT_iso_f	+ aCompCor	0.0116318	-0.151312
7_RT_iso_f	+ GSR	-0.0563625	-0.12574
7_RT_iso_f	+ GSR	-0.0864942	-0.230057
7_RT_iso_f	+ GSR	-0.0644476	-0.249661
7_RT_iso_f	+ GSR	-0.0527379	-0.292743
7_RT_iso_f	+ GSR	-0.0447626	-0.173893
7_RT_iso_f	+ GSR	-0.105393	-0.179346
7_RT_iso_f	+ GSR	-0.0945409	-0.176746
7_RT_iso_f	+ GSR	-0.0681532	-0.15119
7_RT_iso_f	+ GSR	-0.0460421	-0.145041
7_RT_iso_f	+ GSR	-0.0614878	-0.153553
7_RT_iso_f	+ GSR	-0.0849445	-0.225073
7_RT_iso_f	+ GSR	-0.0759661	-0.187465
7_RT_iso_f	+ GSR	-0.0762992	-0.121151
7_RT_iso_f	+ GSR	-0.0753255	-0.156742
7_RT_iso_f	+ GSR	-0.0456694	-0.166366
7_RT_iso_f	+ highpass	-0.0397917	0.0108624
7_RT_iso_f	+ highpass	-0.0830284	-0.00386679
7_RT_iso_f	+ highpass	-0.0548708	0.0338194
7_RT_iso_f	+ highpass	-0.0313943	0.000869454
7_RT_iso_f	+ highpass	-0.0188315	0.00465934
7_RT_iso_f	+ highpass	-0.0577846	0.00686843
7_RT_iso_f	+ highpass	-0.0325944	-0.0178238
7_RT_iso_f	+ highpass	-0.0672031	0.0094471
7_RT_iso_f	+ highpass	-0.0575893	0.0162241
7_RT_iso_f	+ highpass	-0.0356308	-0.0618727
7_RT_iso_f	+ highpass	-0.0359094	0.0150459
7_RT_iso_f	+ highpass	-0.0413497	-0.0309695
7_RT_iso_f	+ highpass	-0.0439271	0.0112476
7_RT_iso_f	+ highpass	-0.0565917	0.00881655
7_RT_iso_f	+ highpass	-0.0307172	0.0202726
7_RT_iso_f	+ AROMA	-0.00439387	-0.00052753
7_RT_iso_f	+ AROMA	0.0117124	-0.00266248
7_RT_iso_f	+ AROMA	-0.00175979	-0.00394022
7_RT_iso_f	+ AROMA	-0.000512279	0.0069303
7_RT_iso_f	+ AROMA	0	-2.03493e-12
7_RT_iso_f	+ AROMA	0.00149828	0.000776825
7_RT_iso_f	+ AROMA	-0.00246325	0.001362
7_RT_iso_f	+ AROMA	-0.00172101	-0.00201805
7_RT_iso_f	+ AROMA	0	1.07968e-10
7_RT_iso_f	+ AROMA	0.000832861	-0.00819594
7_RT_iso_f	+ AROMA	0.00290636	-0.000539245
7_RT_iso_f	+ AROMA	0.000191477	-0.00173926
7_RT_iso_f	+ AROMA	-0.00411935	0.00647814
7_RT_iso_f	+ AROMA	-0.000669003	-0.003649
7_RT_iso_f	+ AROMA	-0.00291107	-0.00492394
7_RT_med_f	raw	0.0190539	0.119847
7_RT_med_f	raw	0.0464938	0.106879
7_RT_med_f	raw	0.0261971	0.0281912
7_RT_med_f	raw	0.00721677	0.059533
7_RT_med_f	raw	0.00761245	0.119682
7_RT_med_f	raw	0.0622094	0.1068
7_RT_med_f	raw	0.0407605	-0.0544864
7_RT_med_f	raw	0.0317549	0.105467
7_RT_med_f	raw	0.0154533	0.00499255
7_RT_med_f	raw	0.00324067	0.0936787
7_RT_med_f	raw	0.0794497	0.167737
7_RT_med_f	raw	0.0439277	0.0671918
7_RT_med_f	raw	0.0234615	0.0573699
7_RT_med_f	raw	0.00926298	0.0620542
7_RT_med_f	raw	0.0261757	0.0539693
7_RT_med_f	FD	0.00353992	0.117627
7_RT_med_f	FD	0.0136687	0.108615
7_RT_med_f	FD	0.00937849	0.0143715
7_RT_med_f	FD	-0.00681275	0.0584921
7_RT_med_f	FD	0.00982334	0.109597
7_RT_med_f	FD	0.0135053	0.108775
7_RT_med_f	FD	0.00430425	-0.0375922
7_RT_med_f	FD	0.0171203	0.103057
7_RT_med_f	FD	0.0155453	0.00533972
7_RT_med_f	FD	-0.00129072	0.0920644
7_RT_med_f	FD	0.00451547	0.147503
7_RT_med_f	FD	-0.00337866	0.0594672
7_RT_med_f	FD	0.0106691	0.0610354
7_RT_med_f	FD	-0.00670312	0.052679
7_RT_med_f	FD	0.00561794	0.0476618
7_RT_med_f	mot6 + FD	0	0
7_RT_med_f	mot6 + FD	0	0
7_RT_med_f	mot6 + FD	0	0
7_RT_med_f	mot6 + FD	0	0
7_RT_med_f	mot6 + FD	0	0
7_RT_med_f	mot6 + FD	0	0
7_RT_med_f	mot6 + FD	0	0
7_RT_med_f	mot6 + FD	0	0
7_RT_med_f	mot6 + FD	0	0
7_RT_med_f	mot6 + FD	0	0
7_RT_med_f	mot6 + FD	0	0
7_RT_med_f	mot6 + FD	0	0
7_RT_med_f	mot6 + FD	0	0
7_RT_med_f	mot6 + FD	0	0
7_RT_med_f	mot6 + FD	0	0
7_RT_med_f	+ standard	-0.00562284	0.00084005
7_RT_med_f	+ standard	-0.000921792	0.00256148
7_RT_med_f	+ standard	-0.00219555	0.000975165
7_RT_med_f	+ standard	0.000212356	-0.00145894
7_RT_med_f	+ standard	0.00197073	-0.00036145
7_RT_med_f	+ standard	-0.00375291	-0.00162654
7_RT_med_f	+ standard	-0.00701309	-0.00277023
7_RT_med_f	+ standard	-0.0048309	0.000193855
7_RT_med_f	+ standard	-0.00168761	0.00019054
7_RT_med_f	+ standard	-0.00752992	-0.00132352
7_RT_med_f	+ standard	-0.00202721	0.00089045
7_RT_med_f	+ standard	-0.00187869	0.00098895
7_RT_med_f	+ standard	0.000266658	-0.00200572
7_RT_med_f	+ standard	-0.00222145	-0.000759072
7_RT_med_f	+ standard	-0.00735061	-0.000810301
7_RT_med_f	+ DVARS	-0.00770642	0.00110028
7_RT_med_f	+ DVARS	-0.00349197	0.00210362
7_RT_med_f	+ DVARS	0.000630227	-0.00013297
7_RT_med_f	+ DVARS	-0.006123	-0.00322214
7_RT_med_f	+ DVARS	-0.00694015	-0.000809908
7_RT_med_f	+ DVARS	-0.00457284	-0.000408213
7_RT_med_f	+ DVARS	-0.0030447	-0.00186543
7_RT_med_f	+ DVARS	-6.61663e-05	0.000156552
7_RT_med_f	+ DVARS	-0.0046294	0.00312791
7_RT_med_f	+ DVARS	-0.00355332	-0.00386723
7_RT_med_f	+ DVARS	0.000805982	0.00146335
7_RT_med_f	+ DVARS	0.0025815	0.00238399
7_RT_med_f	+ DVARS	0.000941481	-0.00145207
7_RT_med_f	+ DVARS	-0.0052478	0.00240954
7_RT_med_f	+ DVARS	-0.0153272	-0.00940227
7_RT_med_f	+ mot24	-0.0176432	0.00230464
7_RT_med_f	+ mot24	-0.00559742	-0.0120055
7_RT_med_f	+ mot24	-0.0126224	-0.00168597
7_RT_med_f	+ mot24	-0.0142469	0.000997864
7_RT_med_f	+ mot24	-0.00428176	0.00407063
7_RT_med_f	+ mot24	-0.016352	-0.0213624
7_RT_med_f	+ mot24	-0.006155	-0.00715015
7_RT_med_f	+ mot24	7.04421e-05	-0.0013947
7_RT_med_f	+ mot24	-0.00588946	-0.00525015
7_RT_med_f	+ mot24	-0.013417	-0.00208897
7_RT_med_f	+ mot24	-0.00623312	-0.00450083
7_RT_med_f	+ mot24	-0.0198723	-0.00160972
7_RT_med_f	+ mot24	-0.0137649	0.00220226
7_RT_med_f	+ mot24	-0.0144774	-0.0189784
7_RT_med_f	+ mot24	-0.0146267	-0.00789543
7_RT_med_f	+ WM/CSF	-0.0042869	0.000194204
7_RT_med_f	+ WM/CSF	-0.00142773	0.00499398
7_RT_med_f	+ WM/CSF	-0.00370347	-0.00121488
7_RT_med_f	+ WM/CSF	-0.00751939	0.00143969
7_RT_med_f	+ WM/CSF	-0.00286452	-0.00967541
7_RT_med_f	+ WM/CSF	-0.010407	-0.0882745
7_RT_med_f	+ WM/CSF	0.000935757	-0.33008
7_RT_med_f	+ WM/CSF	0.000550905	0.00387518
7_RT_med_f	+ WM/CSF	-0.00235749	0.00209932
7_RT_med_f	+ WM/CSF	-0.00135406	-0.00740094
7_RT_med_f	+ WM/CSF	0.00566825	-0.00443939
7_RT_med_f	+ WM/CSF	-0.00144344	0.00766911
7_RT_med_f	+ WM/CSF	-0.00580533	-0.0494752
7_RT_med_f	+ WM/CSF	-0.00128523	-0.020856
7_RT_med_f	+ WM/CSF	0.00110363	-0.00997377
7_RT_med_f	+ aCompCor	-0.00335304	0.00155293
7_RT_med_f	+ aCompCor	0.00580841	-0.0255645
7_RT_med_f	+ aCompCor	-0.00233011	0.00166459
7_RT_med_f	+ aCompCor	-0.0091233	-0.00535981
7_RT_med_f	+ aCompCor	0.00295802	-0.00216687
7_RT_med_f	+ aCompCor	-0.00312178	-0.086871
7_RT_med_f	+ aCompCor	0.00117761	-0.317106
7_RT_med_f	+ aCompCor	0.00316694	-0.00197846
7_RT_med_f	+ aCompCor	0.0022269	-0.0143975
7_RT_med_f	+ aCompCor	-0.00516687	-0.00486978
7_RT_med_f	+ aCompCor	0.00435099	-0.0154426
7_RT_med_f	+ aCompCor	-0.00273387	0.000455719
7_RT_med_f	+ aCompCor	0.00568363	-0.0139757
7_RT_med_f	+ aCompCor	0.00357722	0.0115099
7_RT_med_f	+ aCompCor	-0.00643554	-0.0153932
7_RT_med_f	+ GSR	-0.102206	0.0195342
7_RT_med_f	+ GSR	-0.0839948	0.0128015
7_RT_med_f	+ GSR	-0.11008	0.000217448
7_RT_med_f	+ GSR	-0.0817107	0.013094
7_RT_med_f	+ GSR	-0.108772	0.0198846
7_RT_med_f	+ GSR	-0.111445	-0.0772016
7_RT_med_f	+ GSR	-0.101792	-0.339827
7_RT_med_f	+ GSR	-0.0645663	0.0236252
7_RT_med_f	+ GSR	-0.0856548	0.0158818
7_RT_med_f	+ GSR	-0.131442	0.0117525
7_RT_med_f	+ GSR	-0.0827982	0.011486
7_RT_med_f	+ GSR	-0.0971488	0.0324772
7_RT_med_f	+ GSR	-0.125586	-0.0409223
7_RT_med_f	+ GSR	-0.0965848	-0.0113848
7_RT_med_f	+ GSR	-0.112354	0.00878739
7_RT_med_f	+ highpass	-0.039677	-0.000669137
7_RT_med_f	+ highpass	-0.0192695	-0.0299886
7_RT_med_f	+ highpass	-0.0232259	-0.016148
7_RT_med_f	+ highpass	-0.0431706	-0.0113632
7_RT_med_f	+ highpass	-0.0560732	-0.00845708
7_RT_med_f	+ highpass	-0.0536262	-0.0889262
7_RT_med_f	+ highpass	-0.0317827	-0.366372
7_RT_med_f	+ highpass	-0.036743	0.00970825
7_RT_med_f	+ highpass	-0.0324704	-0.00496496
7_RT_med_f	+ highpass	-0.0580521	-0.0212917
7_RT_med_f	+ highpass	-0.028019	-0.00983922
7_RT_med_f	+ highpass	-0.0434165	0.0279762
7_RT_med_f	+ highpass	-0.027673	-0.081219
7_RT_med_f	+ highpass	-0.0423125	-0.0495312
7_RT_med_f	+ highpass	-0.0305668	-0.0187033
7_RT_med_f	+ AROMA	-0.00479381	-0.00783336
7_RT_med_f	+ AROMA	-0.0110995	-0.0470225
7_RT_med_f	+ AROMA	0.00597621	-0.0135441
7_RT_med_f	+ AROMA	-0.000140079	1.25353e-11
7_RT_med_f	+ AROMA	-0.0191341	0.019908
7_RT_med_f	+ AROMA	-0.031287	0.0209865
7_RT_med_f	+ AROMA	-0.024738	-0.14707
7_RT_med_f	+ AROMA	-0.00536783	0.00176304
7_RT_med_f	+ AROMA	0.00504689	-0.0161483
7_RT_med_f	+ AROMA	-0.0169188	0.00342047
7_RT_med_f	+ AROMA	-0.00671392	-0.0148293
7_RT_med_f	+ AROMA	-0.0100019	0.00438979
7_RT_med_f	+ AROMA	0.0017327	-0.000921342
7_RT_med_f	+ AROMA	-0.0204828	0.021401
7_RT_med_f	+ AROMA	-0.00971893	-0.0171667
47_RT_iso_f	raw	0.0113147	-0.00523304
47_RT_iso_f	raw	0.0362961	0.0457688
47_RT_iso_f	raw	-0.0114971	0.0334492
47_RT_iso_f	raw	0.00226787	-0.00724146
47_RT_iso_f	raw	-0.00176153	0.0542905
47_RT_iso_f	raw	0.0248333	-0.0196365
47_RT_iso_f	raw	0.0143451	-0.00329272
47_RT_iso_f	raw	0.0215011	0.0276054
47_RT_iso_f	raw	0.0147966	0.0235758
47_RT_iso_f	raw	-0.0069121	-0.0194625
47_RT_iso_f	raw	0.0270692	0.0924885
47_RT_iso_f	raw	0.0200719	-0.00544899
47_RT_iso_f	raw	0.0362579	-0.0396851
47_RT_iso_f	raw	0.00703925	-0.00495248
47_RT_iso_f	raw	-0.0116871	0.0244152
47_RT_iso_f	FD	0.0113147	-0.00523304
47_RT_iso_f	FD	0.0362961	0.0457688
47_RT_iso_f	FD	-0.0114971	0.0334492
47_RT_iso_f	FD	0.00226787	-0.00724146
47_RT_iso_f	FD	-0.00176153	0.0542905
47_RT_iso_f	FD	0.0248333	-0.0196365
47_RT_iso_f	FD	0.0143451	-0.00329272
47_RT_iso_f	FD	0.0215011	0.0276054
47_RT_iso_f	FD	0.0147966	0.0235758
47_RT_iso_f	FD	-0.0069121	-0.0194625
47_RT_iso_f	FD	0.0270692	0.0924885
47_RT_iso_f	FD	0.0200719	-0.00544899
47_RT_iso_f	FD	0.0362579	-0.0396851
47_RT_iso_f	FD	0.00703925	-0.00495248
47_RT_iso_f	FD	-0.0116871	0.0244152
47_RT_iso_f	mot6 + FD	0	0
47_RT_iso_f	mot6 + FD	0	0
47_RT_iso_f	mot6 + FD	0	0
47_RT_iso_f	mot6 + FD	0	0
47_RT_iso_f	mot6 + FD	0	0
47_RT_iso_f	mot6 + FD	0	0
47_RT_iso_f	mot6 + FD	0	0
47_RT_iso_f	mot6 + FD	0	0
47_RT_iso_f	mot6 + FD	0	0
47_RT_iso_f	mot6 + FD	0	0
47_RT_iso_f	mot6 + FD	0	0
47_RT_iso_f	mot6 + FD	0	0
47_RT_iso_f	mot6 + FD	0	0
47_RT_iso_f	mot6 + FD	0	0
47_RT_iso_f	mot6 + FD	0	0
47_RT_iso_f	+ standard	0.00690872	-0.0030887
47_RT_iso_f	+ standard	0.00680635	0.0282824
47_RT_iso_f	+ standard	0.00339128	-0.000598059
47_RT_iso_f	+ standard	0.00814101	-0.025563
47_RT_iso_f	+ standard	0.0567182	-0.0156726
47_RT_iso_f	+ standard	0.000279936	-0.0369166
47_RT_iso_f	+ standard	0.000685851	-0.00579736
47_RT_iso_f	+ standard	0.00512875	-0.00372324
47_RT_iso_f	+ standard	0.013907	-0.0139935
47_RT_iso_f	+ standard	0.0238025	-0.0118049
47_RT_iso_f	+ standard	-0.000865277	0.00954546
47_RT_iso_f	+ standard	0.0158655	-0.00341965
47_RT_iso_f	+ standard	0.0162843	-0.0434866
47_RT_iso_f	+ standard	0.00761325	-0.00642535
47_RT_iso_f	+ standard	0.011032	-0.00991169
47_RT_iso_f	+ DVARS	-0.00544883	0.0152369
47_RT_iso_f	+ DVARS	-0.0223823	-0.00157988
47_RT_iso_f	+ DVARS	-0.033829	-0.000931063
47_RT_iso_f	+ DVARS	-0.014676	0.00599468
47_RT_iso_f	+ DVARS	0.0060926	-0.00679271
47_RT_iso_f	+ DVARS	-0.00952041	0.00380447
47_RT_iso_f	+ DVARS	-0.00264842	-0.00117787
47_RT_iso_f	+ DVARS	-0.00931618	0.000223332
47_RT_iso_f	+ DVARS	-0.0238935	-0.00443977
47_RT_iso_f	+ DVARS	-0.00924706	-0.00134399
47_RT_iso_f	+ DVARS	-0.00949535	-0.000782601
47_RT_iso_f	+ DVARS	-0.020296	0.00789049
47_RT_iso_f	+ DVARS	-0.0051736	-0.000327193
47_RT_iso_f	+ DVARS	0.000882385	0.000803043
47_RT_iso_f	+ DVARS	-0.0161096	-0.000434678
47_RT_iso_f	+ mot24	0.0027228	-0.0158449
47_RT_iso_f	+ mot24	-0.0156334	-0.0361444
47_RT_iso_f	+ mot24	-0.039606	-0.0133095
47_RT_iso_f	+ mot24	-0.0169348	-0.00295276
47_RT_iso_f	+ mot24	-0.00965772	0.00228598
47_RT_iso_f	+ mot24	0.0120502	-0.0277363
47_RT_iso_f	+ mot24	-0.0183335	-0.0246775
47_RT_iso_f	+ mot24	-0.00451027	0.00153685
47_RT_iso_f	+ mot24	-0.00655993	-0.0314317
47_RT_iso_f	+ mot24	-0.00563165	-0.0202641
47_RT_iso_f	+ mot24	-0.0152692	-0.0287723
47_RT_iso_f	+ mot24	-0.0111993	-0.0419699
47_RT_iso_f	+ mot24	0.000620529	0.0566797
47_RT_iso_f	+ mot24	-0.00342596	-0.0125661
47_RT_iso_f	+ mot24	-0.00701532	7.28519e-05
47_RT_iso_f	+ WM/CSF	-0.00547161	-0.0136739
47_RT_iso_f	+ WM/CSF	-0.00185094	8.14092e-05
47_RT_iso_f	+ WM/CSF	-0.00990229	-0.00511788
47_RT_iso_f	+ WM/CSF	0.00537962	0.00565227
47_RT_iso_f	+ WM/CSF	-0.00781084	-0.00805584
47_RT_iso_f	+ WM/CSF	-0.00333152	-0.00942658
47_RT_iso_f	+ WM/CSF	-0.00116534	0.00406802
47_RT_iso_f	+ WM/CSF	-0.00260053	0.00383219
47_RT_iso_f	+ WM/CSF	0.00400083	0.0105004
47_RT_iso_f	+ WM/CSF	-0.00123201	-0.0078296
47_RT_iso_f	+ WM/CSF	-0.00159135	0.00102401
47_RT_iso_f	+ WM/CSF	-0.00354333	0.00140593
47_RT_iso_f	+ WM/CSF	-0.00256254	-0.0177151
47_RT_iso_f	+ WM/CSF	-0.00564654	-0.0193049
47_RT_iso_f	+ WM/CSF	0.000673459	0.00182812
47_RT_iso_f	+ aCompCor	0.00429322	-0.0101482
47_RT_iso_f	+ aCompCor	0.012514	0.0564801
47_RT_iso_f	+ aCompCor	-0.00808763	0.00117061
47_RT_iso_f	+ aCompCor	0.00502484	0.00510102
47_RT_iso_f	+ aCompCor	0.0160287	-0.00878164
47_RT_iso_f	+ aCompCor	0.0113984	-0.0427431
47_RT_iso_f	+ aCompCor	-0.00483049	0.0101536
47_RT_iso_f	+ aCompCor	-0.000504667	-0.0253249
47_RT_iso_f	+ aCompCor	0.00499316	0.00853874
47_RT_iso_f	+ aCompCor	0.00731446	-0.0396095
47_RT_iso_f	+ aCompCor	0.00268998	-0.0505576
47_RT_iso_f	+ aCompCor	0.00724992	-0.0155933
47_RT_iso_f	+ aCompCor	0.028333	0.00137428
47_RT_iso_f	+ aCompCor	0.0237572	-0.103546
47_RT_iso_f	+ aCompCor	0.00390564	-0.0164339
47_RT_iso_f	+ GSR	-0.142896	0.0526558
47_RT_iso_f	+ GSR	-0.0571691	-0.00639055
47_RT_iso_f	+ GSR	-0.0899273	0.012845
47_RT_iso_f	+ GSR	-0.0599254	0.00745291
47_RT_iso_f	+ GSR	-0.0449648	9.34649e-05
47_RT_iso_f	+ GSR	-0.0740428	-0.0204851
47_RT_iso_f	+ GSR	-0.0797126	0.0102333
47_RT_iso_f	+ GSR	-0.0728615	0.0382354
47_RT_iso_f	+ GSR	-0.160431	0.00939466
47_RT_iso_f	+ GSR	-0.0532447	0.000656381
47_RT_iso_f	+ GSR	-0.120462	0.0513704
47_RT_iso_f	+ GSR	-0.0591287	0.00954638
47_RT_iso_f	+ GSR	-0.0955029	0.00571418
47_RT_iso_f	+ GSR	-0.0263764	0.0124366
47_RT_iso_f	+ GSR	-0.049092	0.00352469
47_RT_iso_f	+ highpass	-0.137533	-0.0171718
47_RT_iso_f	+ highpass	-0.027973	0.000522535
47_RT_iso_f	+ highpass	-0.0404211	-0.021659
47_RT_iso_f	+ highpass	-0.0754556	-0.0344097
47_RT_iso_f	+ highpass	-0.112857	-0.0206215
47_RT_iso_f	+ highpass	-0.0198098	-0.035692
47_RT_iso_f	+ highpass	-0.0541689	-0.0561991
47_RT_iso_f	+ highpass	-0.0449629	0.0581936
47_RT_iso_f	+ highpass	-0.0812207	-0.0682476
47_RT_iso_f	+ highpass	-0.0312408	-0.0735349
47_RT_iso_f	+ highpass	-0.0334375	-3.17445e-05
47_RT_iso_f	+ highpass	-0.0772364	-0.0484635
47_RT_iso_f	+ highpass	-0.0823925	0.0559235
47_RT_iso_f	+ highpass	-0.0122398	0.0101818
47_RT_iso_f	+ highpass	-0.0400074	0.0172323
47_RT_iso_f	+ AROMA	-0.0197131	0.0118514
47_RT_iso_f	+ AROMA	0.0204727	0.0139518
47_RT_iso_f	+ AROMA	-0.0110449	0.000204736
47_RT_iso_f	+ AROMA	-0.0386111	-0.074734
47_RT_iso_f	+ AROMA	-0.00760288	0.00392322
47_RT_iso_f	+ AROMA	-0.020106	-0.0476034
47_RT_iso_f	+ AROMA	-0.0676685	-0.0789817
47_RT_iso_f	+ AROMA	-0.00324508	-0.0409324
47_RT_iso_f	+ AROMA	-0.144771	0.0200803
47_RT_iso_f	+ AROMA	-0.00741198	-0.0124918
47_RT_iso_f	+ AROMA	0.0226688	0.0185133
47_RT_iso_f	+ AROMA	0.0108768	-0.0185122
47_RT_iso_f	+ AROMA	-0.00505783	-0.00943051
47_RT_iso_f	+ AROMA	0.0287503	-0.0948701
47_RT_iso_f	+ AROMA	0.000424688	-0.00791813
94_Cryo_iso_f	raw	-0.0148404	-0.0693924
94_Cryo_iso_f	raw	-0.0496378	0.0243747
94_Cryo_iso_f	raw	-0.123082	0.104326
94_Cryo_iso_f	raw	-0.0550458	0.0526941
94_Cryo_iso_f	raw	-0.0146324	0.0183892
94_Cryo_iso_f	raw	-0.0130125	-0.0883875
94_Cryo_iso_f	raw	0.00102817	0.0123522
94_Cryo_iso_f	raw	0.0148403	-0.0181287
94_Cryo_iso_f	raw	-0.026901	-0.0867617
94_Cryo_iso_f	raw	-0.0141234	-0.009582
94_Cryo_iso_f	raw	0.0112134	-0.0368601
94_Cryo_iso_f	raw	-0.0352854	-0.0449418
94_Cryo_iso_f	raw	0.00308571	0.0113084
94_Cryo_iso_f	raw	-0.0394406	-0.0218898
94_Cryo_iso_f	raw	-0.000741782	-0.0267987
94_Cryo_iso_f	FD	-0.00969361	-0.0597214
94_Cryo_iso_f	FD	-0.0384921	0.0217766
94_Cryo_iso_f	FD	-0.108899	0.233205
94_Cryo_iso_f	FD	-0.0548879	0.0526941
94_Cryo_iso_f	FD	-0.0124091	0.0183892
94_Cryo_iso_f	FD	-0.0127488	-0.0883875
94_Cryo_iso_f	FD	-0.0138983	0.0181263
94_Cryo_iso_f	FD	0.0146561	-0.0181287
94_Cryo_iso_f	FD	-0.00875679	-0.131969
94_Cryo_iso_f	FD	-0.0134219	-0.00682729
94_Cryo_iso_f	FD	0.0115531	-0.0336226
94_Cryo_iso_f	FD	-0.0230449	-0.0450424
94_Cryo_iso_f	FD	0.00230906	0.0143007
94_Cryo_iso_f	FD	-0.049371	-0.0186915
94_Cryo_iso_f	FD	-0.0280196	-0.0811416
94_Cryo_iso_f	mot6 + FD	0	0
94_Cryo_iso_f	mot6 + FD	0	0
94_Cryo_iso_f	mot6 + FD	0	0
94_Cryo_iso_f	mot6 + FD	0	0
94_Cryo_iso_f	mot6 + FD	0	0
94_Cryo_iso_f	mot6 + FD	0	0
94_Cryo_iso_f	mot6 + FD	0	0
94_Cryo_iso_f	mot6 + FD	0	0
94_Cryo_iso_f	mot6 + FD	0	0
94_Cryo_iso_f	mot6 + FD	0	0
94_Cryo_iso_f	mot6 + FD	0	0
94_Cryo_iso_f	mot6 + FD	0	0
94_Cryo_iso_f	mot6 + FD	0	0
94_Cryo_iso_f	mot6 + FD	0	0
94_Cryo_iso_f	mot6 + FD	0	0
94_Cryo_iso_f	+ standard	0.0863307	0.0512794
94_Cryo_iso_f	+ standard	0.0415271	0.124146
94_Cryo_iso_f	+ standard	0.136596	0.0517516
94_Cryo_iso_f	+ standard	0.0931388	-0.000532034
94_Cryo_iso_f	+ standard	0.0484737	-0.0132541
94_Cryo_iso_f	+ standard	0.0560687	0.0489048
94_Cryo_iso_f	+ standard	-0.018195	0.0578277
94_Cryo_iso_f	+ standard	0.0886536	0.0472707
94_Cryo_iso_f	+ standard	0.0550993	0.0886923
94_Cryo_iso_f	+ standard	0.0455693	0.019039
94_Cryo_iso_f	+ standard	0.0513395	-0.0143001
94_Cryo_iso_f	+ standard	-0.0351832	0.0558784
94_Cryo_iso_f	+ standard	0.0389104	0.063875
94_Cryo_iso_f	+ standard	-0.0010068	0.0798769
94_Cryo_iso_f	+ standard	0.10353	0.0238065
94_Cryo_iso_f	+ DVARS	-0.00180299	0.00563995
94_Cryo_iso_f	+ DVARS	0.00901594	-0.00718228
94_Cryo_iso_f	+ DVARS	0.0672115	-0.0156894
94_Cryo_iso_f	+ DVARS	0.00579262	-0.000325313
94_Cryo_iso_f	+ DVARS	-0.00987045	-0.0160053
94_Cryo_iso_f	+ DVARS	0.0220247	0.0176478
94_Cryo_iso_f	+ DVARS	-0.00222605	-0.0175479
94_Cryo_iso_f	+ DVARS	-0.00797436	-0.0133153
94_Cryo_iso_f	+ DVARS	0.00645095	-0.00587919
94_Cryo_iso_f	+ DVARS	0.00247478	0.00438545
94_Cryo_iso_f	+ DVARS	0.00503105	0.00141533
94_Cryo_iso_f	+ DVARS	-0.00636205	0.0017061
94_Cryo_iso_f	+ DVARS	0.0206387	0.00512385
94_Cryo_iso_f	+ DVARS	0.00122528	0.000416094
94_Cryo_iso_f	+ DVARS	0.0443163	-0.0290755
94_Cryo_iso_f	+ mot24	-0.000767703	0.0156228
94_Cryo_iso_f	+ mot24	0.00412647	0.00259395
94_Cryo_iso_f	+ mot24	0.0261583	0.00603828
94_Cryo_iso_f	+ mot24	0.0211598	-0.0108429
94_Cryo_iso_f	+ mot24	0.00429931	0.0114783
94_Cryo_iso_f	+ mot24	-0.0229951	0.00631052
94_Cryo_iso_f	+ mot24	-0.00628141	-0.0395736
94_Cryo_iso_f	+ mot24	-0.0161356	-0.00377727
94_Cryo_iso_f	+ mot24	0.00522585	0.0126082
94_Cryo_iso_f	+ mot24	-0.00125628	0.00139496
94_Cryo_iso_f	+ mot24	-0.000292653	-0.00892185
94_Cryo_iso_f	+ mot24	-0.00400029	-0.00964589
94_Cryo_iso_f	+ mot24	0.0148642	-0.0604603
94_Cryo_iso_f	+ mot24	-0.0107099	0.0132997
94_Cryo_iso_f	+ mot24	0.020813	0.00589505
94_Cryo_iso_f	+ WM/CSF	-0.0234068	-0.0751386
94_Cryo_iso_f	+ WM/CSF	0.00530365	-0.211654
94_Cryo_iso_f	+ WM/CSF	0.0126525	-0.0432681
94_Cryo_iso_f	+ WM/CSF	0.00579262	-0.0178384
94_Cryo_iso_f	+ WM/CSF	-0.00696868	-0.0122698
94_Cryo_iso_f	+ WM/CSF	0.00253584	-0.0974037
94_Cryo_iso_f	+ WM/CSF	-0.0049002	-0.25259
94_Cryo_iso_f	+ WM/CSF	0.00185615	-0.162215
94_Cryo_iso_f	+ WM/CSF	-0.00449945	-0.249158
94_Cryo_iso_f	+ WM/CSF	0.000959199	-0.0285384
94_Cryo_iso_f	+ WM/CSF	0.0208476	-0.121854
94_Cryo_iso_f	+ WM/CSF	-0.00106863	-0.222918
94_Cryo_iso_f	+ WM/CSF	-0.00865178	-0.174564
94_Cryo_iso_f	+ WM/CSF	0.00140826	-0.0484447
94_Cryo_iso_f	+ WM/CSF	0.00135117	-0.0491222
94_Cryo_iso_f	+ aCompCor	0.00535981	0.018465
94_Cryo_iso_f	+ aCompCor	0.0142929	-0.178359
94_Cryo_iso_f	+ aCompCor	0.0228544	-0.0582406
94_Cryo_iso_f	+ aCompCor	0.0159221	-0.0169639
94_Cryo_iso_f	+ aCompCor	0.0243977	-0.00924229
94_Cryo_iso_f	+ aCompCor	0.00317683	-0.107925
94_Cryo_iso_f	+ aCompCor	0.0310688	-0.215469
94_Cryo_iso_f	+ aCompCor	0.00995642	-0.068666
94_Cryo_iso_f	+ aCompCor	0.0102725	-0.239941
94_Cryo_iso_f	+ aCompCor	0.0179866	0.00197057
94_Cryo_iso_f	+ aCompCor	0.0751413	-0.188649
94_Cryo_iso_f	+ aCompCor	-0.00427169	-0.223174
94_Cryo_iso_f	+ aCompCor	0.00195096	-0.156927
94_Cryo_iso_f	+ aCompCor	0.00556202	-0.0322436
94_Cryo_iso_f	+ aCompCor	0.0166708	-0.0109732
94_Cryo_iso_f	+ GSR	-0.0278434	-0.128994
94_Cryo_iso_f	+ GSR	-0.336521	-0.181625
94_Cryo_iso_f	+ GSR	-0.111871	0.00247195
94_Cryo_iso_f	+ GSR	-0.0984594	0.00374134
94_Cryo_iso_f	+ GSR	-0.201009	0.00578533
94_Cryo_iso_f	+ GSR	-0.0906664	-0.100798
94_Cryo_iso_f	+ GSR	-0.0417762	-0.227686
94_Cryo_iso_f	+ GSR	-0.269769	-0.155308
94_Cryo_iso_f	+ GSR	-0.125289	-0.222337
94_Cryo_iso_f	+ GSR	-0.316955	-0.0395555
94_Cryo_iso_f	+ GSR	0.0278831	-0.133342
94_Cryo_iso_f	+ GSR	-0.0609421	-0.194528
94_Cryo_iso_f	+ GSR	-0.157718	-0.126809
94_Cryo_iso_f	+ GSR	-0.312511	-0.0739796
94_Cryo_iso_f	+ GSR	-0.269562	-0.043353
94_Cryo_iso_f	+ highpass	-0.055878	0.0758607
94_Cryo_iso_f	+ highpass	-0.00322983	-0.0273785
94_Cryo_iso_f	+ highpass	-0.021194	0.0907959
94_Cryo_iso_f	+ highpass	0.0320468	0.015571
94_Cryo_iso_f	+ highpass	0.0429095	-0.0155389
94_Cryo_iso_f	+ highpass	-0.022825	0.0157979
94_Cryo_iso_f	+ highpass	-0.0208323	0.0186609
94_Cryo_iso_f	+ highpass	0.0175456	-0.0139023
94_Cryo_iso_f	+ highpass	-0.0429792	0.0322716
94_Cryo_iso_f	+ highpass	0.00129109	0.0297153
94_Cryo_iso_f	+ highpass	-0.0160838	0.00721688
94_Cryo_iso_f	+ highpass	-0.0904255	0.0373949
94_Cryo_iso_f	+ highpass	-0.00546902	-0.0179062
94_Cryo_iso_f	+ highpass	-0.0407116	0.0306304
94_Cryo_iso_f	+ highpass	-0.0199364	0.0155755
94_Cryo_iso_f	+ AROMA	0.0140636	0.0453418
94_Cryo_iso_f	+ AROMA	0.0538362	-0.00773008
94_Cryo_iso_f	+ AROMA	-0.104209	0.0368666
94_Cryo_iso_f	+ AROMA	0.0994492	-0.0133911
94_Cryo_iso_f	+ AROMA	-0.0363181	0.0249759
94_Cryo_iso_f	+ AROMA	-0.118335	0.0511366
94_Cryo_iso_f	+ AROMA	-0.146872	-0.0892737
94_Cryo_iso_f	+ AROMA	0.0230253	0.000789192
94_Cryo_iso_f	+ AROMA	-0.070681	0.0820074
94_Cryo_iso_f	+ AROMA	0.00912525	0.0195612
94_Cryo_iso_f	+ AROMA	0.00560146	-0.0280151
94_Cryo_iso_f	+ AROMA	-0.047337	0.0537497
94_Cryo_iso_f	+ AROMA	-0.0411983	0.0568561
94_Cryo_iso_f	+ AROMA	-0.0427126	0.109628
94_Cryo_iso_f	+ AROMA	0.0392455	0.0919625
94_Cryo_med_f	raw	0.00378533	0.130519
94_Cryo_med_f	raw	0.00352483	0.10672
94_Cryo_med_f	raw	0.0242287	0.0672392
94_Cryo_med_f	raw	0.00274371	0.088381
94_Cryo_med_f	raw	0.0080034	-0.0711918
94_Cryo_med_f	raw	-0.00602786	0.0546722
94_Cryo_med_f	raw	0.05646	0.165148
94_Cryo_med_f	raw	-0.0391432	0.0438882
94_Cryo_med_f	raw	-0.0163118	0.098644
94_Cryo_med_f	raw	-0.00165967	0.00760903
94_Cryo_med_f	raw	-0.0159877	0.0564581
94_Cryo_med_f	raw	0.000347241	-0.0128399
94_Cryo_med_f	raw	-0.0312889	0.0683025
94_Cryo_med_f	raw	-0.00760709	-0.0720113
94_Cryo_med_f	raw	-0.00492257	0.058875
94_Cryo_med_f	FD	0.00378533	0.130519
94_Cryo_med_f	FD	0.00352483	0.10672
94_Cryo_med_f	FD	0.0243258	0.0672392
94_Cryo_med_f	FD	0.00274371	0.088381
94_Cryo_med_f	FD	0.00811845	-0.0711918
94_Cryo_med_f	FD	-0.00530147	0.0545141
94_Cryo_med_f	FD	0.0442671	0.163998
94_Cryo_med_f	FD	-0.0391432	0.0438882
94_Cryo_med_f	FD	-0.0163118	0.098644
94_Cryo_med_f	FD	-0.00165967	0.00760903
94_Cryo_med_f	FD	-0.0159877	0.0564581
94_Cryo_med_f	FD	0.000347241	-0.0128399
94_Cryo_med_f	FD	-0.0312889	0.0683025
94_Cryo_med_f	FD	-0.00863641	-0.0718411
94_Cryo_med_f	FD	-0.00492257	0.058875
94_Cryo_med_f	mot6 + FD	0	0
94_Cryo_med_f	mot6 + FD	0	0
94_Cryo_med_f	mot6 + FD	0	0
94_Cryo_med_f	mot6 + FD	0	0
94_Cryo_med_f	mot6 + FD	0	0
94_Cryo_med_f	mot6 + FD	0	0
94_Cryo_med_f	mot6 + FD	0	0
94_Cryo_med_f	mot6 + FD	0	0
94_Cryo_med_f	mot6 + FD	0	0
94_Cryo_med_f	mot6 + FD	0	0
94_Cryo_med_f	mot6 + FD	0	0
94_Cryo_med_f	mot6 + FD	0	0
94_Cryo_med_f	mot6 + FD	0	0
94_Cryo_med_f	mot6 + FD	0	0
94_Cryo_med_f	mot6 + FD	0	0
94_Cryo_med_f	+ standard	0.0130021	-0.00120173
94_Cryo_med_f	+ standard	0.0104778	-0.00836817
94_Cryo_med_f	+ standard	0.0404679	0.0220527
94_Cryo_med_f	+ standard	0.00550058	-0.00739607
94_Cryo_med_f	+ standard	0.0484242	-0.0298993
94_Cryo_med_f	+ standard	0.0727765	-0.0223654
94_Cryo_med_f	+ standard	0.162665	-0.0400987
94_Cryo_med_f	+ standard	0.0333169	-0.0268127
94_Cryo_med_f	+ standard	-0.00541011	-0.0172943
94_Cryo_med_f	+ standard	0.00649187	-0.00819598
94_Cryo_med_f	+ standard	0.0515212	0.00540523
94_Cryo_med_f	+ standard	-0.0238732	0.00882553
94_Cryo_med_f	+ standard	0.0235512	-0.00726783
94_Cryo_med_f	+ standard	0.0343668	0.01106
94_Cryo_med_f	+ standard	0.0149727	-0.0028727
94_Cryo_med_f	+ DVARS	-0.0267046	0.00622122
94_Cryo_med_f	+ DVARS	-0.012122	-0.00375728
94_Cryo_med_f	+ DVARS	0.000750807	-0.00350827
94_Cryo_med_f	+ DVARS	-0.0197571	0.00264781
94_Cryo_med_f	+ DVARS	0.00593721	-0.00257803
94_Cryo_med_f	+ DVARS	-0.00515176	0.00375083
94_Cryo_med_f	+ DVARS	0	0.0220853
94_Cryo_med_f	+ DVARS	-0.0259643	0.00422485
94_Cryo_med_f	+ DVARS	-0.0169944	-0.0012928
94_Cryo_med_f	+ DVARS	-0.0105276	0.00273726
94_Cryo_med_f	+ DVARS	-0.019099	-0.00297954
94_Cryo_med_f	+ DVARS	-0.00241518	0.00525773
94_Cryo_med_f	+ DVARS	-0.0180341	-0.00175748
94_Cryo_med_f	+ DVARS	-0.00363963	0.00560354
94_Cryo_med_f	+ DVARS	-0.00792074	-0.00427924
94_Cryo_med_f	+ mot24	-0.0358746	-0.0561868
94_Cryo_med_f	+ mot24	0.00182307	-0.0499444
94_Cryo_med_f	+ mot24	0.00147566	-0.00155885
94_Cryo_med_f	+ mot24	-0.0080221	-0.0245342
94_Cryo_med_f	+ mot24	0.00989774	-0.0358549
94_Cryo_med_f	+ mot24	-0.0136528	-0.0228877
94_Cryo_med_f	+ mot24	-0.0131051	-0.03849
94_Cryo_med_f	+ mot24	-0.000671909	-0.0887688
94_Cryo_med_f	+ mot24	-0.00873632	-0.0569041
94_Cryo_med_f	+ mot24	-0.0011665	-0.0515394
94_Cryo_med_f	+ mot24	-0.0146794	-0.0331878
94_Cryo_med_f	+ mot24	-0.0164314	-0.000910401
94_Cryo_med_f	+ mot24	-0.02082	-0.0307515
94_Cryo_med_f	+ mot24	-0.0231388	-0.0150674
94_Cryo_med_f	+ mot24	-0.00696243	-0.00264706
94_Cryo_med_f	+ WM/CSF	-0.00155929	-0.00309589
94_Cryo_med_f	+ WM/CSF	-0.00212628	-0.0146323
94_Cryo_med_f	+ WM/CSF	0.00169317	-0.00596288
94_Cryo_med_f	+ WM/CSF	-0.0103887	0.00664225
94_Cryo_med_f	+ WM/CSF	0.0030319	0.00196785
94_Cryo_med_f	+ WM/CSF	0.00106311	-0.0190921
94_Cryo_med_f	+ WM/CSF	0.00340547	0.0168537
94_Cryo_med_f	+ WM/CSF	0.00127032	0.00327704
94_Cryo_med_f	+ WM/CSF	-0.00531345	-0.0173616
94_Cryo_med_f	+ WM/CSF	-0.00864063	-0.019346
94_Cryo_med_f	+ WM/CSF	0.00402139	0.0125715
94_Cryo_med_f	+ WM/CSF	-0.00065286	0.00156983
94_Cryo_med_f	+ WM/CSF	-0.00858592	0.000748021
94_Cryo_med_f	+ WM/CSF	0.000812881	-0.101557
94_Cryo_med_f	+ WM/CSF	0.00653848	-0.00631628
94_Cryo_med_f	+ aCompCor	0.00921121	-0.011172
94_Cryo_med_f	+ aCompCor	0.0335516	-0.117863
94_Cryo_med_f	+ aCompCor	0.0498993	0.0239238
94_Cryo_med_f	+ aCompCor	0.0155976	-0.031462
94_Cryo_med_f	+ aCompCor	0.0605414	-0.0315017
94_Cryo_med_f	+ aCompCor	0.0107075	0.0161745
94_Cryo_med_f	+ aCompCor	0.0708169	0.00592573
94_Cryo_med_f	+ aCompCor	0.0422132	-0.0705066
94_Cryo_med_f	+ aCompCor	-0.00256156	-0.055681
94_Cryo_med_f	+ aCompCor	0.0182531	-0.0825564
94_Cryo_med_f	+ aCompCor	0.0451253	-0.0264646
94_Cryo_med_f	+ aCompCor	0.00502687	-0.0412055
94_Cryo_med_f	+ aCompCor	-0.0160212	-0.0968878
94_Cryo_med_f	+ aCompCor	0.0142261	0.00282124
94_Cryo_med_f	+ aCompCor	0.0181217	-0.0239119
94_Cryo_med_f	+ GSR	-0.148061	0.027988
94_Cryo_med_f	+ GSR	-0.146989	0.0085187
94_Cryo_med_f	+ GSR	-0.0628845	0.0309343
94_Cryo_med_f	+ GSR	-0.188317	0.0356275
94_Cryo_med_f	+ GSR	-0.201808	0.0404754
94_Cryo_med_f	+ GSR	-0.134253	0.0328952
94_Cryo_med_f	+ GSR	0.0298365	0.0565288
94_Cryo_med_f	+ GSR	-0.125721	-0.00668461
94_Cryo_med_f	+ GSR	-0.124809	0.0226446
94_Cryo_med_f	+ GSR	-0.158614	0.00872234
94_Cryo_med_f	+ GSR	-0.201412	0.0589207
94_Cryo_med_f	+ GSR	-0.223122	0.0314727
94_Cryo_med_f	+ GSR	-0.164082	0.0152679
94_Cryo_med_f	+ GSR	-0.147576	0.0063696
94_Cryo_med_f	+ GSR	-0.142038	0.0170184
94_Cryo_med_f	+ highpass	-0.0187347	-0.064169
94_Cryo_med_f	+ highpass	-0.0167933	-0.0899971
94_Cryo_med_f	+ highpass	0.00669657	-0.00429782
94_Cryo_med_f	+ highpass	-0.0117277	-0.0345568
94_Cryo_med_f	+ highpass	-0.0159405	-0.0496736
94_Cryo_med_f	+ highpass	-0.0769286	-0.022472
94_Cryo_med_f	+ highpass	0.0131597	-0.00793114
94_Cryo_med_f	+ highpass	-0.0034654	-0.0639088
94_Cryo_med_f	+ highpass	-0.0329606	-0.0606966
94_Cryo_med_f	+ highpass	-0.0495976	-0.0888461
94_Cryo_med_f	+ highpass	0.0172378	-0.0348955
94_Cryo_med_f	+ highpass	-0.0500174	-0.0201539
94_Cryo_med_f	+ highpass	-0.0361338	-0.0948221
94_Cryo_med_f	+ highpass	-0.0149991	-0.0464465
94_Cryo_med_f	+ highpass	-0.017753	-0.0398899
94_Cryo_med_f	+ AROMA	-0.0328851	-0.112585
94_Cryo_med_f	+ AROMA	0.0337261	-0.113212
94_Cryo_med_f	+ AROMA	0.0119784	0.0304531
94_Cryo_med_f	+ AROMA	-0.0331382	-0.0134416
94_Cryo_med_f	+ AROMA	0.0302757	0.00324865
94_Cryo_med_f	+ AROMA	-0.0455328	0.0196433
94_Cryo_med_f	+ AROMA	0.152435	-0.0364692
94_Cryo_med_f	+ AROMA	0.0407236	-0.122873
94_Cryo_med_f	+ AROMA	-0.00153045	-0.0770041
94_Cryo_med_f	+ AROMA	0.00434279	0.00683147
94_Cryo_med_f	+ AROMA	0.00179421	-0.0647714
94_Cryo_med_f	+ AROMA	-0.0193022	0.0621697
94_Cryo_med_f	+ AROMA	-0.0309542	-0.0722004
94_Cryo_med_f	+ AROMA	-0.0917766	0.0432097
94_Cryo_med_f	+ AROMA	0.00635961	0.0223522
94_Cryo_mediso_v	raw	-0.087793	-0.0466254
94_Cryo_mediso_v	raw	0.00556636	-0.0322172
94_Cryo_mediso_v	raw	-0.144075	0.00395246
94_Cryo_mediso_v	raw	-0.130903	-0.0717337
94_Cryo_mediso_v	raw	-0.0388256	-0.0109081
94_Cryo_mediso_v	raw	-0.0241842	0.0318743
94_Cryo_mediso_v	raw	-0.0504071	-0.0294407
94_Cryo_mediso_v	raw	-0.0882505	-0.0346825
94_Cryo_mediso_v	raw	-0.0731416	-0.0318317
94_Cryo_mediso_v	raw	-0.0811277	0.00450008
94_Cryo_mediso_v	raw	-0.0287322	-0.0263164
94_Cryo_mediso_v	raw	-0.0424074	0.212385
94_Cryo_mediso_v	raw	-0.023274	-0.0171632
94_Cryo_mediso_v	raw	-0.0670635	-0.023135
94_Cryo_mediso_v	raw	-0.0602221	-0.0067362
94_Cryo_mediso_v	FD	-0.087793	-0.0466254
94_Cryo_mediso_v	FD	0.00556636	-0.0322172
94_Cryo_mediso_v	FD	-0.144075	0.00395246
94_Cryo_mediso_v	FD	-0.130903	-0.0717337
94_Cryo_mediso_v	FD	-0.0388256	-0.0109081
94_Cryo_mediso_v	FD	-0.0241842	0.0318743
94_Cryo_mediso_v	FD	-0.0504071	-0.0294407
94_Cryo_mediso_v	FD	-0.0882505	-0.0346825
94_Cryo_mediso_v	FD	-0.0731416	-0.0318317
94_Cryo_mediso_v	FD	-0.0811277	0.00450008
94_Cryo_mediso_v	FD	-0.0287322	-0.0263164
94_Cryo_mediso_v	FD	-0.0424074	0.212385
94_Cryo_mediso_v	FD	-0.023274	-0.0171632
94_Cryo_mediso_v	FD	-0.0670635	-0.023135
94_Cryo_mediso_v	FD	-0.0602221	-0.0067362
94_Cryo_mediso_v	mot6 + FD	0	0
94_Cryo_mediso_v	mot6 + FD	0	0
94_Cryo_mediso_v	mot6 + FD	0	0
94_Cryo_mediso_v	mot6 + FD	0	0
94_Cryo_mediso_v	mot6 + FD	0	0
94_Cryo_mediso_v	mot6 + FD	0	0
94_Cryo_mediso_v	mot6 + FD	0	0
94_Cryo_mediso_v	mot6 + FD	0	0
94_Cryo_mediso_v	mot6 + FD	0	0
94_Cryo_mediso_v	mot6 + FD	0	0
94_Cryo_mediso_v	mot6 + FD	0	0
94_Cryo_mediso_v	mot6 + FD	0	0
94_Cryo_mediso_v	mot6 + FD	0	0
94_Cryo_mediso_v	mot6 + FD	0	0
94_Cryo_mediso_v	mot6 + FD	0	0
94_Cryo_mediso_v	+ standard	-0.0320262	-0.0642848
94_Cryo_mediso_v	+ standard	0.0489712	0.0115416
94_Cryo_mediso_v	+ standard	-0.0466742	-0.00490079
94_Cryo_mediso_v	+ standard	0.0272948	-0.0608524
94_Cryo_mediso_v	+ standard	0.0312792	0.0153826
94_Cryo_mediso_v	+ standard	-0.0152478	0.000485372
94_Cryo_mediso_v	+ standard	-0.0825314	-0.0370302
94_Cryo_mediso_v	+ standard	0.00051699	-0.0015422
94_Cryo_mediso_v	+ standard	-0.00381105	0.000630594
94_Cryo_mediso_v	+ standard	-0.00226547	-0.0376079
94_Cryo_mediso_v	+ standard	-0.0282434	-0.0266434
94_Cryo_mediso_v	+ standard	0.00659019	-0.0290637
94_Cryo_mediso_v	+ standard	-0.0240475	0.0160693
94_Cryo_mediso_v	+ standard	-0.0516367	-0.0164873
94_Cryo_mediso_v	+ standard	-0.0823211	-0.00493786
94_Cryo_mediso_v	+ DVARS	-0.00604775	0.00568474
94_Cryo_mediso_v	+ DVARS	0.00231147	-0.000378992
94_Cryo_mediso_v	+ DVARS	-0.00389898	-0.000635297
94_Cryo_mediso_v	+ DVARS	0.00151971	-0.0010134
94_Cryo_mediso_v	+ DVARS	-0.00720735	-0.000573491
94_Cryo_mediso_v	+ DVARS	-0.00415307	0.000829133
94_Cryo_mediso_v	+ DVARS	-0.00258301	-0.000565406
94_Cryo_mediso_v	+ DVARS	0.00648016	-0.00743451
94_Cryo_mediso_v	+ DVARS	-0.0037318	-0.00489592
94_Cryo_mediso_v	+ DVARS	-0.00554106	0.000437554
94_Cryo_mediso_v	+ DVARS	-0.0019944	0.00256484
94_Cryo_mediso_v	+ DVARS	0.00221309	-0.00703377
94_Cryo_mediso_v	+ DVARS	0.00377845	0.00207378
94_Cryo_mediso_v	+ DVARS	-0.0062037	0.00568575
94_Cryo_mediso_v	+ DVARS	-9.30976e-05	0.00647214
94_Cryo_mediso_v	+ mot24	0.00181636	0.00929189
94_Cryo_mediso_v	+ mot24	0.00857822	0.0189247
94_Cryo_mediso_v	+ mot24	-0.00713559	0.0226147
94_Cryo_mediso_v	+ mot24	0.047168	-0.0109072
94_Cryo_mediso_v	+ mot24	0.00681556	0.0238495
94_Cryo_mediso_v	+ mot24	-0.0048758	0.00689852
94_Cryo_mediso_v	+ mot24	-0.00839873	-0.00353633
94_Cryo_mediso_v	+ mot24	0.000480746	0.00812723
94_Cryo_mediso_v	+ mot24	0.00202039	0.0114397
94_Cryo_mediso_v	+ mot24	-0.012782	-0.0326504
94_Cryo_mediso_v	+ mot24	-0.00546844	-0.00334704
94_Cryo_mediso_v	+ mot24	0.00136072	-0.036899
94_Cryo_mediso_v	+ mot24	0.00849468	0.00615576
94_Cryo_mediso_v	+ mot24	-0.00723569	0.00592941
94_Cryo_mediso_v	+ mot24	-0.0192214	-0.00818555
94_Cryo_mediso_v	+ WM/CSF	-0.00185569	-0.0131652
94_Cryo_mediso_v	+ WM/CSF	0.0162862	0.00464065
94_Cryo_mediso_v	+ WM/CSF	0.00285184	-0.00446279
94_Cryo_mediso_v	+ WM/CSF	0.0229639	0.0173091
94_Cryo_mediso_v	+ WM/CSF	0.0361344	-0.00125879
94_Cryo_mediso_v	+ WM/CSF	-0.0155262	0.0134846
94_Cryo_mediso_v	+ WM/CSF	0.000589623	0.00458276
94_Cryo_mediso_v	+ WM/CSF	0.00199809	-0.00955127
94_Cryo_mediso_v	+ WM/CSF	-0.00427707	0.000134525
94_Cryo_mediso_v	+ WM/CSF	-0.00202406	0.00721779
94_Cryo_mediso_v	+ WM/CSF	-0.00759486	-0.0062933
94_Cryo_mediso_v	+ WM/CSF	-0.00796567	-0.0269882
94_Cryo_mediso_v	+ WM/CSF	-0.00518754	0.0138981
94_Cryo_mediso_v	+ WM/CSF	0.00233666	-0.0182971
94_Cryo_mediso_v	+ WM/CSF	-0.0108617	0.00164667
94_Cryo_mediso_v	+ aCompCor	0.00413609	-0.0132784
94_Cryo_mediso_v	+ aCompCor	0.0631727	0.0573821
94_Cryo_mediso_v	+ aCompCor	0.00267938	0.0149324
94_Cryo_mediso_v	+ aCompCor	0.105213	-0.0714643
94_Cryo_mediso_v	+ aCompCor	0.0577892	0.03202
94_Cryo_mediso_v	+ aCompCor	-0.00417898	0.0128486
94_Cryo_mediso_v	+ aCompCor	0.00107673	0.0434081
94_Cryo_mediso_v	+ aCompCor	0.0276646	-0.0273706
94_Cryo_mediso_v	+ aCompCor	-0.000195789	0.02424
94_Cryo_mediso_v	+ aCompCor	0.0219149	-0.0443062
94_Cryo_mediso_v	+ aCompCor	0.00771119	0.00397752
94_Cryo_mediso_v	+ aCompCor	-0.00865644	0.0197173
94_Cryo_mediso_v	+ aCompCor	0.00171546	0.0271457
94_Cryo_mediso_v	+ aCompCor	0.0143364	0.0037589
94_Cryo_mediso_v	+ aCompCor	-0.00205209	-0.0132758
94_Cryo_mediso_v	+ GSR	-0.29871	-0.0264103
94_Cryo_mediso_v	+ GSR	-0.273777	0.00489158
94_Cryo_mediso_v	+ GSR	-0.32513	0.0245128
94_Cryo_mediso_v	+ GSR	-0.300561	-0.0196278
94_Cryo_mediso_v	+ GSR	-0.284509	0.0173755
94_Cryo_mediso_v	+ GSR	-0.324831	0.0188122
94_Cryo_mediso_v	+ GSR	-0.30424	-0.00628574
94_Cryo_mediso_v	+ GSR	-0.344037	0.00721241
94_Cryo_mediso_v	+ GSR	-0.360631	0.0365591
94_Cryo_mediso_v	+ GSR	-0.305227	0.0150704
94_Cryo_mediso_v	+ GSR	-0.353897	0.0268828
94_Cryo_mediso_v	+ GSR	-0.328231	0.0314998
94_Cryo_mediso_v	+ GSR	-0.306858	0.0463014
94_Cryo_mediso_v	+ GSR	-0.311388	-0.0272174
94_Cryo_mediso_v	+ GSR	-0.323793	0.00989713
94_Cryo_mediso_v	+ highpass	-0.000967492	-0.0324606
94_Cryo_mediso_v	+ highpass	-0.0221119	0.0269945
94_Cryo_mediso_v	+ highpass	-0.0297501	0.0121244
94_Cryo_mediso_v	+ highpass	-0.00576473	-0.0174029
94_Cryo_mediso_v	+ highpass	0.0129784	0.0200725
94_Cryo_mediso_v	+ highpass	-0.00402414	-0.0065434
94_Cryo_mediso_v	+ highpass	-0.0175856	0.000425215
94_Cryo_mediso_v	+ highpass	-0.0300579	-0.00169431
94_Cryo_mediso_v	+ highpass	-0.00188385	0.0164056
94_Cryo_mediso_v	+ highpass	-0.0268174	-0.000536451
94_Cryo_mediso_v	+ highpass	-0.0174227	0.0335295
94_Cryo_mediso_v	+ highpass	-0.00705159	-0.0192102
94_Cryo_mediso_v	+ highpass	-0.00259454	0.0103927
94_Cryo_mediso_v	+ highpass	-0.00465277	0.0102224
94_Cryo_mediso_v	+ highpass	-0.0201435	0.00639258
94_Cryo_mediso_v	+ AROMA	-0.0404359	0.00138073
94_Cryo_mediso_v	+ AROMA	0.0490009	0.107458
94_Cryo_mediso_v	+ AROMA	-0.0266268	0.0575419
94_Cryo_mediso_v	+ AROMA	0.0299605	-0.0362561
94_Cryo_mediso_v	+ AROMA	0.00104913	0.15481
94_Cryo_mediso_v	+ AROMA	-0.0151456	0.0605112
94_Cryo_mediso_v	+ AROMA	-0.036826	0.0833604
94_Cryo_mediso_v	+ AROMA	-0.0407688	0.0723711
94_Cryo_mediso_v	+ AROMA	-0.0236398	0.0641412
94_Cryo_mediso_v	+ AROMA	0.0105634	0.0024715
94_Cryo_mediso_v	+ AROMA	-0.0097271	0.0178522
94_Cryo_mediso_v	+ AROMA	-0.0302157	0.108836
94_Cryo_mediso_v	+ AROMA	-0.000333537	0.103444
94_Cryo_mediso_v	+ AROMA	-0.0219378	0.0354079
94_Cryo_mediso_v	+ AROMA	-0.0248579	0.0435607
94_RT_iso_v	raw	-0.000639004	0.105704
94_RT_iso_v	raw	-0.0441995	-0.0409308
94_RT_iso_v	raw	-0.00391231	0.139199
94_RT_iso_v	raw	0.00820152	-0.0373933
94_RT_iso_v	raw	-0.0506762	-0.0452947
94_RT_iso_v	raw	-0.0134211	0.00688371
94_RT_iso_v	raw	0.0185843	-0.0513593
94_RT_iso_v	raw	-0.0214908	-0.000767187
94_RT_iso_v	raw	-0.016854	-0.0412245
94_RT_iso_v	raw	-0.0271007	0.0824594
94_RT_iso_v	raw	-0.000913313	-0.0338627
94_RT_iso_v	raw	-0.00414455	-0.0333912
94_RT_iso_v	raw	-0.0364123	0.0220256
94_RT_iso_v	raw	-0.0580372	0.00824216
94_RT_iso_v	raw	-0.0371186	0.0242578
94_RT_iso_v	FD	-0.000639004	0.105704
94_RT_iso_v	FD	-0.0441995	-0.0409308
94_RT_iso_v	FD	-0.00391231	0.139199
94_RT_iso_v	FD	0.0113259	-0.0360907
94_RT_iso_v	FD	-0.0506762	-0.0452947
94_RT_iso_v	FD	-0.0134211	0.00688371
94_RT_iso_v	FD	0.0162655	-0.0501785
94_RT_iso_v	FD	-0.0214908	-0.000767187
94_RT_iso_v	FD	-0.0231407	-0.0395684
94_RT_iso_v	FD	-0.0197157	0.0864215
94_RT_iso_v	FD	-0.00126734	-0.0281971
94_RT_iso_v	FD	-0.00387096	-0.0333912
94_RT_iso_v	FD	-0.0364123	0.0220256
94_RT_iso_v	FD	-0.0581439	0.00824216
94_RT_iso_v	FD	-0.0371186	0.0242578
94_RT_iso_v	mot6 + FD	0	0
94_RT_iso_v	mot6 + FD	0	0
94_RT_iso_v	mot6 + FD	0	0
94_RT_iso_v	mot6 + FD	0	0
94_RT_iso_v	mot6 + FD	0	0
94_RT_iso_v	mot6 + FD	0	0
94_RT_iso_v	mot6 + FD	0	0
94_RT_iso_v	mot6 + FD	0	0
94_RT_iso_v	mot6 + FD	0	0
94_RT_iso_v	mot6 + FD	0	0
94_RT_iso_v	mot6 + FD	0	0
[truncated: 1,850 more rows]

## Sheet: Sup. figure 15
Dual regression - Somatomotor network																Dual regression - Default mode network																Seed connectivity - Somatomotor network																Seed connectivity - Default mode network
Initial confound correction								Optimized confound correction								Initial confound correction								Optimized confound correction								Initial confound correction								Optimized confound correction								Initial confound correction
Dice overlap				Confound correlation				Dice overlap				Confound correlation				Dice overlap				Confound correlation				Dice overlap				Confound correlation				Dice overlap				Confound correlation				Dice overlap				Confound correlation				Dice overlap
Specific	Absent	Mixed	Spurious	Specific	Absent	Mixed	Spurious	Specific	Absent	Mixed	Spurious	Specific	Absent	Mixed	Spurious	Specific	Absent	Mixed	Spurious	Specific	Absent	Mixed	Spurious	Specific	Absent	Mixed	Spurious	Specific	Absent	Mixed	Spurious	Specific	Absent	Mixed	Spurious	Specific	Absent	Mixed	Spurious	Specific	Absent	Mixed	Spurious	Specific	Absent	Mixed	Spurious	Specific	Absent
0.727682	0.165794	0.699529	0.311241	0.134957	0.248254	0.278552	0.314278	0.737436	0.180394	0.654054	0.412523	0.148309	0.0868417	0.116991	0.114123	0.522111	0.127345	0.274228	0.187339	0.186668	0.222981	0.285755	0.396336	0.529622	0.170817	0.354122	0.211759	0.203591	0.119695	0.219234	0.194967	0.696292	0.168799	0.558425	0.24825	0.0857856	0.04388	0.175144	0.297901	0.703085	0.137517	0.601947	0.238263	0.0847671	0.0668152	0.0900939	0.0641123	0.638788	0.193244
0.748876	0.186958	0.618547	0.595757	0.10366	0.349827	0.211404	0.345667	0.740428	0.211967	0.646704	0.695864	0.102559	0.135343	0.125484	0.209945	0.441176	0.173946	0.227154	0.276332	0.188491	0.236565	0.357807	0.419792	0.416206	0.168409	0.303057	0.193958	0.174228	0.121399	0.211807	0.143211	0.538798	0.243107	0.530151	0.159771	0.0739065	0.125764	0.0682582	0.311113	0.528201	0.115452	0.560062	0.209421	0.0779975	0.0672223	0.128325	0.193012	0.449661	0.194003
0.736099	0.250871	0.559892	0.473282	0.116007	0.255256	0.143622	0.229964	0.733898	0.252224	0.600431	0.642793	0.119553	0.106128	0.144286	0.170784	0.48337	0.128899	0.226599	0.392774	0.189154	0.221023	0.21822	0.429014	0.48642	0.143748	0.300612	0.396102	0.191791	0.152815	0.202876	0.295141	0.627713	0.3688	0.523456	0.22979	0.0763349	0.101888	0.102057	0.357905	0.616992	0.132723	0.599698	0.512371	0.0845269	0.0546988	0.107986	0.0891196	0.544734	0.155306
0.787228	0.212436	0.728386	0.5986	0.0953855	0.327677	0.106595	0.238279	0.780764	0.21699	0.703089	0.689511	0.120693	0.103034	0.104669	0.142693	0.414728	0.150849	0.35224	0.328556	0.220329	0.155699	0.322259	0.372262	0.418247	0.185523	0.41512	0.359402	0.239066	0.1124	0.240493	0.266812	0.65	0.250511	0.575975	0.490134	0.0879269	0.167372	0.108109	0.273281	0.649099	0.118894	0.665641	0.464728	0.0886278	0.0523394	0.0870798	0.147874	0.565119	0.145977
0.781972	0.215984	0.502271	0.682912	0.140179	0.257191	0.0859121	0.198287	0.783959	0.224763	0.561968	0.60421	0.153194	0.0995208	0.139645	0.181144	0.469246	0.143475	0.265306	0.2275	0.199207	0.209598	0.303849	0.378318	0.473408	0.141267	0.293408	0.209794	0.190054	0.12618	0.208749	0.168967	0.50453	0.344877	0.36413	0.537237	0.107308	0.160213	0.180952	0.223425	0.506229	0.0943783	0.380145	0.602431	0.11976	0.0628172	0.0886642	0.153995	0.456836	0.174274
0.800452	0.256754	0.59768	0.28655	0.145938	0.252662	0.0874353	0.324515	0.801697	0.30403	0.699224	0.33306	0.156011	0.148942	0.0979467	0.166753	0.553728	0.157986	0.241722	0.25712	0.213538	0.212913	0.25041	0.411942	0.556068	0.19161	0.340122	0.141104	0.216485	0.141947	0.212778	0.240907	0.821631	0.282526	0.567882	0.170592	0.0793526	0.188129	0.0790835	0.351168	0.824462	0.208614	0.590466	0.213431	0.086349	0.111462	0.0757269	0.109848	0.620826	0.182119
0.764722	0.111801	0.715212	0.254786	0.175021	0.308206	0.187055	0.468718	0.767842	0.263719	0.636771	0.255319	0.187066	0.0628282	0.133958	0.144935	0.547761	0.133426	0.358253	0.181308	0.16604	0.268214	0.308575	0.53205	0.538817	0.158347	0.342746	0.127403	0.172567	0.13906	0.260409	0.227145	0.729332	0.256908	0.591852	0.106302	0.149937	0.124899	0.132045	0.416529	0.734428	0.136137	0.491586	0.179811	0.157661	0.0439642	0.11467	0.137329	0.577928	0.153969
0.74896	0.125342	0.599251	0.682212	0.0982895	0.235097	0.126609	0.304765	0.760626	0.194001	0.563418	0.74704	0.119765	0.0852504	0.158782	0.172669	0.419664	0.191174	0.218296	0.247761	0.194064	0.309041	0.219497	0.454064	0.455063	0.154863	0.353642	0.183477	0.217758	0.171578	0.209461	0.202968	0.598636	0.219363	0.38809	0.501591	0.082309	0.0738819	0.0729393	0.306288	0.5939	0.110151	0.491452	0.750477	0.068627	0.0595718	0.117143	0.152403	0.541336	0.211189
0.777495	0.0998869	0.648409	0.325593	0.128849	0.300702	0.242494	0.355783	0.782707	0.184236	0.48129	0.402622	0.159318	0.0684667	0.170433	0.0970231	0.543391	0.120674	0.327091	0.170107	0.178644	0.278466	0.372847	0.453008	0.547194	0.16539	0.32053	0.157579	0.187514	0.167711	0.216498	0.177962	0.752548	0.192031	0.522554	0.0833864	0.0670011	0.170504	0.190647	0.388804	0.753681	0.121188	0.407618	0.231328	0.0853913	0.0408547	0.112337	0.0745267	0.483597	0.175629
0.77192	0.181613	0.645637	0.762563	0.137166	0.258755	0.101459	0.180259	0.775867	0.223768	0.577705	0.816365	0.201492	0.0586524	0.141151	0.173057	0.406583	0.153703	0.295645	0.376452	0.536811	0.169757	0.256633	0.302717	0.355674	0.177068	0.231284	0.371769	0.133551	0.166496	0.282687	0.218608	0.743488	0.241062	0.534394	0.742839	0.155028	0.110752	0.11856	0.201324	0.750283	0.119282	0.329271	0.761299	0.163082	0.0477782	0.123698	0.145207	0.372881	0.138351
0.787433	0.169367	0.63972	0.313676	0.110634	0.305908	0.21716	0.372131	0.784524	0.182857	0.427854	0.378219	0.133983	0.0624475	0.131903	0.187987	0.518196	0.120109	0.262794	0.197165	0.199899	0.18029	0.254182	0.369639	0.509814	0.184811	0.361613	0.167524	0.210414	0.135909	0.219197	0.167132	0.584166	0.157429	0.50382	0.223425	0.0593147	0.140321	0.145321	0.350671	0.581106	0.108741	0.233094	0.167424	0.063244	0.0714209	0.0598523	0.177989	0.602492	0.213749
0.667938	0.186468	0.690739	0.370332	0.112779	0.213655	0.141733	0.416244	0.667032	0.232503	0.746201	0.43221	0.125876	0.177437	0.153016	0.173109	0.472236	0.120873	0.316231	0.242613	0.187567	0.2983	0.3257	0.500574	0.478068	0.173017	0.393283	0.246453	0.194979	0.161305	0.21747	0.200345	0.557497	0.47839	0.52532	0.127307	0.0695011	0.114623	0.120387	0.403331	0.560384	0.147929	0.75383	0.273859	0.0689943	0.0945963	0.12663	0.0548086	0.531144	0.144556
0.733914	0.11274	0.749194	0.415863	0.117463	0.119696	0.16135	0.346373	0.725943	0.175816	0.567386	0.534951	0.133813	0.259198	0.12183	0.224861	0.537733	0.14811	0.380069	0.255138	0.178877	0.23564	0.420963	0.385829	0.540819	0.169597	0.358006	0.164557	0.198984	0.258462	0.228449	0.104211	0.686693	0.2009	0.672998	0.144494	0.0732305	0.194848	0.204833	0.323838	0.701043	0.125205	0.560347	0.194656	0.0629676	0.223744	0.107203	0.163589	0.531155	0.152794
0.799887	0.049254	0.697674	0.68359	0.183084	0.346255	0.193081	0.228917	0.790527	0.167959	0.673659	0.715045	0.134573	0.159133	0.134433	0.248522	0.543669	0.137402	0.302809	0.405419	0.503647	0.127928	0.284009	0.231445	0.520728	0.185723	0.291186	0.462123	0.114743	0.196053	0.257815	0.214872	0.777463	0.132125	0.547686	0.521324	0.0651036	0.178815	0.184013	0.224526	0.787656	0.131244	0.629392	0.686824	0.0824951	0.0989074	0.103758	0.196933	0.375425	0.147122
0.763225	0.124166	0.642427	0.647249	0.169451	0.291459	0.189493	0.2307	0.765139	0.181428	0.463087	0.741406	0.174253	0.0967559	0.117435	0.115039	0.583268	0.127276	0.283669	0.312264	0.236415	0.272504	0.287543	0.317671	0.585658	0.159925	0.39755	0.366501	0.239889	0.110014	0.257264	0.213645	0.738479	0.183059	0.562253	0.337365	0.100223	0.131606	0.146347	0.195916	0.76737	0.118445	0.210008	0.630616	0.10361	0.0577097	0.0585113	0.0901649	0.629672	0.197647
0.710825	0.346194	0.488266	0.33911	0.220411	0.145201	0.278992	0.561299	0.710825	0.348444	0.422235	0.404408	0.220411	0.0895675	0.0822732	0.158552	0.462825	0.301584	0.444866	0.323603	0.172377	0.259037	0.480097	0.617162	0.462825	0.294179	0.31553	0.287944	0.172377	0.144473	0.20001	0.208827	0.664986	0.230118	0.199553	0.139521	0.110716	0.114391	0.126163	0.421508	0.664986	0.157021	0.187568	0.22368	0.110716	0.0604895	0.0517891	0.141558	0.55867	0.378803
0.71622	0.396413	0.464984	0.347495	0.143607	0.118349	0.214852	0.173127	0.71622	0.403709	0.328804	0.426696	0.143607	0.11468	0.111264	0.184846	0.502946	0.260072	0.365682	0.236464	0.170758	0.264379	0.402977	0.143444	0.502946	0.255458	0.349824	0.210665	0.170758	0.121195	0.184031	0.175605	0.631054	0.224628	0.172911	0.206438	0.108851	0.0628987	0.169076	0.085068	0.631054	0.184668	0.170321	0.175743	0.108851	0.065406	0.0552557	0.0887427	0.578209	0.262263
0.587179	0.234932	0.363883	0.413442	0.185864	0.176977	0.0956295	0.26659	0.587179	0.317233	0.274624	0.516885	0.185864	0.0775796	0.0891352	0.169542	0.481732	0.248052	0.376749	0.248241	0.21423	0.284168	0.166115	0.445025	0.481732	0.294986	0.224187	0.26639	0.21423	0.162584	0.130695	0.200228	0.328498	0.172005	0.191916	0.205223	0.0579029	0.0770103	0.0572628	0.19245	0.328498	0.166382	0.126298	0.280582	0.0579029	0.0391574	0.0501141	0.0765878	0.613481	0.304982
0.639311	0.21884	0.358974	0.383644	0.182514	0.0813162	0.124678	0.299423	0.639311	0.267832	0.466321	0.38961	0.182514	0.0912417	0.125274	0.160286	0.452856	0.226091	0.281436	0.170525	0.207971	0.211416	0.178255	0.329471	0.452856	0.24158	0.339883	0.173791	0.207971	0.19343	0.148219	0.12697	0.572895	0.12842	0.17053	0.251807	0.0968173	0.0797909	0.0508506	0.0989348	0.572895	0.124107	0.152898	0.233025	0.0968173	0.0805578	0.0428484	0.114194	0.586198	0.185656
0.61851	0.315255	0.474005	0.385118	0.156349	0.160556	0.158163	0.168221	0.61851	0.355537	0.491942	0.421784	0.156349	0.076826	0.151322	0.125163	0.469147	0.231109	0.346267	0.212192	0.175618	0.362942	0.135232	0.257099	0.469147	0.2557	0.41444	0.175104	0.175618	0.181748	0.238349	0.140746	0.644653	0.155225	0.157908	0.342415	0.0636079	0.241203	0.0563868	0.107737	0.644653	0.152248	0.179149	0.26517	0.0636079	0.051858	0.0637391	0.0806422	0.447538	0.295137
0.674631	0.212806	0.52896	0.554965	0.167042	0.124483	0.149028	0.302936	0.674631	0.287319	0.27961	0.692169	0.167042	0.0639225	0.149312	0.0891864	0.441116	0.203084	0.453448	0.239828	0.205202	0.101786	0.246803	0.304727	0.441116	0.208913	0.235694	0.223843	0.205202	0.132257	0.124697	0.193959	0.572654	0.0791978	0.233516	0.414517	0.0934355	0.0671705	0.063579	0.113885	0.572654	0.0795883	0.116716	0.494594	0.0934355	0.0386793	0.0618816	0.0901111	0.619984	0.124308
0.734012	0.308569	0.315206	0.378406	0.182363	0.103617	0.194032	0.473353	0.734012	0.363444	0.29477	0.386811	0.182363	0.076445	0.0646449	0.18369	0.459238	0.206007	0.249806	0.217183	0.249574	0.29338	0.124302	0.581311	0.459238	0.236795	0.232754	0.206435	0.249574	0.160604	0.0824244	0.163024	0.708417	0.196585	0.117048	0.0633067	0.111938	0.060598	0.0506094	0.424107	0.708417	0.187377	0.122544	0.175937	0.111938	0.0670203	0.0611352	0.130832	0.590611	0.227199
0.62309	0.261299	0.338097	0.381295	0.211303	0.10729	0.124056	0.247479	0.62309	0.307441	0.430259	0.47319	0.211303	0.101431	0.101898	0.169154	0.454279	0.199045	0.267602	0.247487	0.135162	0.27599	0.0858688	0.229826	0.454279	0.245416	0.299448	0.249814	0.135162	0.122736	0.176167	0.183048	0.532227	0.0915139	0.165915	0.231205	0.085787	0.11092	0.0822166	0.161557	0.532227	0.122884	0.139842	0.284001	0.085787	0.0557408	0.0361459	0.114312	0.573155	0.220561
0.518193	0.170746	0.426016	0.503229	0.133638	0.228298	0.177375	0.222428	0.518193	0.198146	0.526069	0.530217	0.133638	0.074738	0.0698119	0.141573	0.461884	0.179572	0.297101	0.163546	0.199842	0.37134	0.322242	0.228225	0.461884	0.190733	0.368203	0.193837	0.199842	0.133207	0.264944	0.180548	0.190023	0.12944	0.167637	0.345505	0.0929311	0.237504	0.0882028	0.114094	0.190023	0.101614	0.239005	0.385934	0.0929311	0.0603271	0.0437849	0.0663644	0.614372	0.17456
0.632127	0.433426	0.538617	0.371596	0.166899	0.124321	0.127442	0.554945	0.632127	0.440997	0.344828	0.386218	0.166899	0.109938	0.0528787	0.139836	0.492898	0.279764	0.365143	0.156095	0.158172	0.209142	0.32412	0.615234	0.492898	0.287941	0.275624	0.226349	0.158172	0.224651	0.0858446	0.173542	0.684974	0.23	0.192978	0.167179	0.10148	0.0944773	0.0572849	0.393378	0.684974	0.234064	0.123549	0.215686	0.10148	0.0498354	0.0561328	0.0878236	0.517949	0.292718
0.571783	0.316632	0.421023	0.64833	0.133305	0.16157	0.134915	0.151273	0.571783	0.350811	0.451993	0.662665	0.133305	0.0615892	0.133604	0.12466	0.485623	0.272114	0.307397	0.305324	0.204371	0.241642	0.125589	0.278493	0.485623	0.274099	0.40389	0.279833	0.204371	0.118883	0.273472	0.16103	0.253175	0.142751	0.179375	0.704364	0.0484098	0.0905481	0.0734144	0.0942554	0.253175	0.157188	0.204388	0.396272	0.0484098	0.0647681	0.073164	0.110297	0.602999	0.254509
0.622266	0.259874	0.455508	0.371074	0.151285	0.101237	0.148353	0.65297	0.622266	0.313677	0.304219	0.475202	0.151285	0.0631552	0.0719889	0.235258	0.453622	0.212865	0.409666	0.168826	0.219599	0.312272	0.259744	0.709142	0.453622	0.208308	0.270079	0.251346	0.219599	0.192125	0.0798708	0.248223	0.401423	0.125155	0.164497	0.0436386	0.121602	0.136836	0.0987572	0.649983	0.401423	0.14411	0.123556	0.272165	0.121602	0.0462339	0.0462902	0.170084	0.558694	0.161791
0.697008	0.378458	0.317426	0.232757	0.186241	0.100474	0.0926178	0.418093	0.697008	0.385176	0.456115	0.321447	0.186241	0.111135	0.107997	0.182415	0.439383	0.300207	0.296824	0.174859	0.220412	0.255648	0.0910693	0.49014	0.439383	0.291658	0.292587	0.194502	0.220412	0.242911	0.167873	0.207275	0.723161	0.181818	0.166629	0.122311	0.086155	0.0591058	0.0593865	0.301046	0.723161	0.173209	0.255733	0.233212	0.086155	0.0618348	0.0554113	0.15958	0.468141	0.248669
0.661373	0.334023	0.592231	0.241466	0.182201	0.0922632	0.186344	0.46542	0.661373	0.372349	0.444391	0.381243	0.182201	0.0959724	0.0830299	0.169225	0.530275	0.225163	0.340884	0.172166	0.226881	0.199271	0.206252	0.557096	0.530275	0.266936	0.312157	0.222732	0.226881	0.140873	0.109028	0.156959	0.64235	0.211007	0.48209	0.16472	0.12071	0.036844	0.0824354	0.34175	0.64235	0.209914	0.200129	0.346043	0.12071	0.0471931	0.065621	0.127926	0.624539	0.210359
0.714687	0.333949	0.521212	0.642245	0.131239	0.0678387	0.249193	0.239434	0.714687	0.356023	0.542266	0.713813	0.131239	0.0985665	0.0848758	0.120919	0.503176	0.25124	0.348727	0.279939	0.209561	0.345833	0.250256	0.467677	0.503176	0.277732	0.278959	0.335508	0.209561	0.202225	0.0916805	0.224382	0.752303	0.191706	0.180049	0.384757	0.0685412	0.143113	0.10049	0.231011	0.752303	0.265103	0.20375	0.54584	0.0685412	0.0860055	0.0482198	0.10119	0.657991	0.382274
0.37119	0.260045	0.614534		0.175458	0.204215	0.202778		0.364541	0.260045	0.560651		0.144179	0.204215	0.0766198		0.176134	0.202779	0.317068		0.216816	0.23434	0.1638		0.166225	0.202779	0.275609		0.198249	0.23434	0.0863003		0.26366	0.173518	0.306089		0.046186	0.132898	0.0701128		0.259471	0.173518	0.350404		0.0661337	0.132898	0.0482084		0.195188	0.155443
0.407076	0.277215	0.592666		0.171633	0.28343	0.321397		0.312553	0.277215	0.603487		0.151111	0.28343	0.0864364		0.105644	0.20612	0.289531		0.248672	0.316486	0.238451		0.102643	0.20612	0.302362		0.165459	0.316486	0.172945		0.288625	0.12851	0.422492		0.160348	0.187342	0.117004		0.420791	0.12851	0.31113		0.119973	0.187342	0.0446214		0.0715623	0.128514
0.597853	0.236837	0.640986		0.158876	0.332222	0.150206		0.501312	0.236837	0.410913		0.105509	0.332222	0.136591		0.315766	0.2285	0.357716		0.138474	0.286529	0.158328		0.291685	0.2285	0.259474		0.149129	0.286529	0.0937627		0.614888	0.121683	0.302598		0.073563	0.160404	0.0596396		0.42558	0.121683	0.406084		0.0480973	0.160404	0.0703947		0.246515	0.16496
0.720143	0.194379	0.748408		0.11382	0.360632	0.138512		0.41895	0.194379	0.523876		0.153884	0.360632	0.0562852		0.27336	0.172007	0.314312		0.224642	0.300659	0.150373		0.279895	0.172007	0.279635		0.26927	0.300659	0.133536		0.791332	0.14517	0.682155		0.100038	0.179855	0.0708107		0.47723	0.14517	0.22328		0.170966	0.179855	0.0564635		0.351906	0.12473
0.611566	0.205959	0.584264		0.162148	0.266874	0.160638		0.587344	0.205959	0.594825		0.133167	0.266874	0.0598899		0.442199	0.192131	0.306847		0.189593	0.268635	0.223787		0.422978	0.192131	0.347499		0.175987	0.268635	0.205655		0.631073	0.132055	0.239981		0.117668	0.128159	0.0456559		0.657596	0.132055	0.433757		0.0910523	0.128159	0.0643162		0.483238	0.122438
0.48	0.236364	0.631169		0.154249	0.262401	0.286406		0.46701	0.236364	0.551861		0.140394	0.262401	0.0957854		0.34721	0.181219	0.38045		0.211343	0.24278	0.175793		0.35719	0.181219	0.336581		0.218607	0.24278	0.196509		0.597782	0.143543	0.405868		0.101177	0.124489	0.0552587		0.521309	0.143543	0.417558		0.0910951	0.124489	0.0563469		0.429364	0.121914
0.459937	0.298104	0.631496		0.193614	0.24738	0.130423		0.39339	0.298104	0.569372		0.132946	0.24738	0.0886133		0.28279	0.193535	0.393405		0.175426	0.236171	0.248269		0.264662	0.193535	0.280255		0.195632	0.236171	0.162608		0.600602	0.16058	0.331982		0.11757	0.163967	0.109587		0.49247	0.16058	0.349813		0.0630175	0.163967	0.0614201		0.317238	0.132253
0.558006	0.261538	0.647478		0.235327	0.231798	0.12547		0.463192	0.261538	0.554634		0.112534	0.231798	0.0864681		0.402657	0.187979	0.31932		0.120564	0.327578	0.19872		0.35177	0.187979	0.306011		0.162698	0.327578	0.145055		0.554502	0.124966	0.52459		0.120877	0.156514	0.0928339		0.492403	0.124966	0.429397		0.110653	0.156514	0.0654386		0.344916	0.14232
0.476888	0.190147	0.60915		0.138977	0.228101	0.349498		0.45976	0.190147	0.527892		0.133595	0.228101	0.0801124		0.379845	0.197793	0.344588		0.113532	0.224212	0.157299		0.374887	0.197793	0.238375		0.142545	0.224212	0.114569		0.411818	0.114827	0.347642		0.0609495	0.112736	0.216073		0.405202	0.114827	0.156746		0.071616	0.112736	0.0423069		0.420897	0.141753
0.387227	0.218591	0.564371		0.141788	0.237409	0.174801		0.381295	0.218591	0.478531		0.14823	0.237409	0.0900161		0.206177	0.165083	0.280018		0.192016	0.25824	0.224128		0.195011	0.165083	0.340108		0.180558	0.25824	0.129472		0.310928	0.126256	0.184752		0.053945	0.0688369	0.046878		0.317419	0.126256	0.208034		0.0727971	0.0688369	0.0550066		0.128412	0.123926
0.491204	0.241582	0.539371		0.144385	0.311491	0.109853		0.481745	0.241582	0.562484		0.138168	0.311491	0.105228		0.347634	0.217919	0.377622		0.187908	0.274028	0.155451		0.350133	0.217919	0.332135		0.19917	0.274028	0.133334		0.476256	0.135048	0.2936		0.0920097	0.149156	0.0558659		0.458203	0.135048	0.347583		0.0595237	0.149156	0.0642611		0.414405	0.120248
0.454545	0.2258	0.658486		0.139777	0.259409	0.284743		0.453618	0.2258	0.465773		0.168706	0.259409	0.103097		0.367228	0.193748	0.395279		0.157853	0.213417	0.218728		0.374552	0.193748	0.285845		0.197524	0.213417	0.0968153		0.439555	0.127814	0.461993		0.0803161	0.10149	0.127632		0.427782	0.127814	0.245027		0.101701	0.10149	0.0628802		0.389719	0.136689
0.564028	0.239711	0.54595		0.230527	0.21052	0.197771		0.567639	0.239711	0.43387		0.204731	0.21052	0.12613		0.376022	0.183553	0.297007		0.272157	0.19823	0.164078		0.378121	0.183553	0.214511		0.291899	0.19823	0.150768		0.741093	0.137118	0.136489		0.160911	0.139228	0.315798		0.745223	0.137118	0.364846		0.144158	0.139228	0.100093		0.49805	0.110304
0.591338	0.267275	0.426961		0.12435	0.224995	0.129219		0.548116	0.267275	0.288879		0.136208	0.224995	0.16125		0.447691	0.178812	0.217674		0.147796	0.274337	0.133403		0.378754	0.178812	0.142261		0.180029	0.274337	0.24661		0.694748	0.148756	0.375798		0.150431	0.135468	0.101794		0.671266	0.148756	0.196048		0.141204	0.135468	0.0763745		0.475939	0.128792
0.562063	0.201654	0.282073		0.17971	0.222971	0.132967		0.521386	0.201654	0.322581		0.202549	0.222971	0.0873345		0.437358	0.203383	0.131123		0.180803	0.227988	0.342556		0.425319	0.203383	0.187184		0.200731	0.227988	0.0957682		0.609355	0.132261	0.206198		0.12963	0.106624	0.0826173		0.565989	0.132261	0.132597		0.141945	0.106624	0.0624354		0.516181	0.13974
0.575261	0.359862	0.319189		0.199085	0.043942	0.0879325		0.570505	0.31931	0.336024		0.201208	0.0429182	0.134095		0.48721	0.237473	0.192877		0.219838	0.0681005	0.097635		0.387884	0.223037	0.154983		0.25474	0.046362	0.0979325		0.677428	0.103561	0.135386		0.108161	0.0580651	0.0607865		0.652185	0.102164	0.232541		0.156866	0.0602682	0.136611		0.569378	0.102813
0.401271	0.324825	0.327883		0.167391	0.0882823	0.159658		0.377426	0.300885	0.340142		0.167119	0.0603921	0.0885237		0.406606	0.259828	0.151509		0.128727	0.0880837	0.0753498		0.410531	0.241763	0.213173		0.116906	0.0596967	0.203954		0.335306	0.106072	0.233676		0.105735	0.0491612	0.1583		0.337248	0.100197	0.183385		0.150254	0.0547798	0.0507634		0.391929	0.113876
0.552198	0.363833	0.283424		0.138851	0.0658015	0.104196		0.547188	0.335664	0.296676		0.0933718	0.0503307	0.119386		0.388914	0.271928	0.218463		0.0883926	0.0894973	0.223233		0.382157	0.25318	0.21113		0.0789634	0.0559593	0.171834		0.537336	0.116707	0.186745		0.0693267	0.0498346	0.0541258		0.523963	0.111515	0.174603		0.0636145	0.0542586	0.0678805		0.280718	0.145852
0.671672	0.334532	0.296396		0.140147	0.0587815	0.156303		0.475225	0.29131	0.365727		0.161237	0.0477997	0.127742		0.392794	0.303693	0.193496		0.0775806	0.110556	0.210206		0.342656	0.287845	0.207777		0.0937074	0.0419777	0.0659428		0.63773	0.11275	0.186746		0.0860957	0.0810685	0.0797597		0.493851	0.104442	0.124107		0.0995576	0.0608997	0.0407764		0.312115	0.09643
0.527945	0.382579	0.365041		0.115254	0.0746128	0.133539		0.52462	0.323798	0.285531		0.122233	0.0656473	0.107825		0.403185	0.291624	0.20668		0.214893	0.109671	0.0730786		0.397989	0.268161	0.185231		0.216911	0.0707123	0.0788188		0.66249	0.105357	0.130704		0.0689817	0.0669606	0.0414613		0.652665	0.0971203	0.103428		0.0725946	0.0513602	0.103295		0.392333	0.120321
0.468235	0.345579	0.280402		0.109728	0.151211	0.111549		0.411819	0.289921	0.493871		0.126417	0.063268	0.178577		0.276049	0.2584	0.209575		0.193387	0.197688	0.0676439		0.281217	0.239829	0.20733		0.229588	0.0568313	0.281488		0.492165	0.11933	0.0992147		0.095015	0.0615022	0.109099		0.478154	0.105573	0.428786		0.0991604	0.0407486	0.131035		0.407919	0.152313
0.530808	0.337606	0.479964		0.093873	0.427399	0.192571		0.521613	0.306723	0.266032		0.130192	0.061675	0.159892		0.440537	0.234431	0.194217		0.176983	0.446206	0.295827		0.443569	0.221256	0.231592		0.191353	0.11021	0.184511		0.55964	0.0999493	0.437347		0.112806	0.250237	0.13768		0.576343	0.0879968	0.0911591		0.0910451	0.0478288	0.0615891		0.459459	0.161847
0.434452	0.331615	0.24223		0.22423	0.0467905	0.171697		0.379489	0.299095	0.406667		0.089798	0.0565201	0.186008		0.291464	0.264512	0.233926		0.430538	0.0852161	0.187103		0.268422	0.248126	0.193651		0.434977	0.0575068	0.167947		0.452267	0.110236	0.0913206		0.168692	0.0419908	0.0605511		0.427164	0.104659	0.364715		0.148313	0.0393882	0.115107		0.348315	0.116137
0.610322	0.353862	0.407532		0.0596189	0.077312	0.176462		0.474021	0.317363	0.297175		0.214596	0.0717052	0.140506		0.15242	0.282339	0.193432		0.205466	0.0516428	0.184522		0.162426	0.258536	0.181244		0.2546	0.0521296	0.0728724		0.565666	0.10352	0.366882		0.1011	0.0523091	0.129481		0.267265	0.0900222	0.177249		0.272964	0.0548576	0.0765007		0.0885304	0.106731
0.612778	0.415693	0.281309		0.109846	0.0751834	0.143925		0.570134	0.349633	0.306883		0.128675	0.0556981	0.132022		0.413297	0.272271	0.181502		0.14037	0.118711	0.0718666		0.397496	0.263613	0.172463		0.181982	0.0375877	0.25963		0.680449	0.139175	0.184408		0.0879461	0.0320678	0.0874522		0.644394	0.110934	0.112986		0.0806017	0.0283214	0.1746		0.541448	0.121708
0.583794	0.32246	0.290598		0.142558	0.0558027	0.175509		0.57012	0.290166	0.216978		0.152835	0.046367	0.157209		0.42844	0.258463	0.150958		0.16724	0.0626045	0.334084		0.39882	0.24431	0.200882		0.175985	0.043453	0.100738		0.634905	0.100312	0.109962		0.0943999	0.0436448	0.214881		0.648568	0.106376	0.146481		0.0810367	0.0438357	0.064831		0.469811	0.094681
0.319676	0.37054	0.209364		0.148925	0.0461009	0.163634		0.336809	0.319266	0.226423		0.142221	0.0753819	0.0947629		0.244076	0.274856	0.196317		0.149803	0.0647965	0.109794		0.250158	0.257763	0.203151		0.158541	0.0591385	0.121994		0.185199	0.118334	0.142397		0.0876076	0.0300777	0.0645863		0.206299	0.109193	0.0907057		0.0830335	0.0299951	0.0480843		0.174878	0.105205
0.486861	0.390287	0.215391		0.206672	0.110025	0.104675		0.491371	0.357066	0.424982		0.218059	0.02879	0.089875		0.363954	0.222754	0.191131		0.212821	0.123125	0.144555		0.365031	0.203234	0.333939		0.181144	0.0710047	0.214314		0.432327	0.118908	0.0896552		0.122141	0.0441965	0.057533		0.427058	0.10485	0.137541		0.140571	0.0347386	0.046144		0.529179	0.117566
0.545019	0.342312	0.442992		0.121006	0.104877	0.189408		0.552924	0.299697	0.419934		0.137208	0.0570518	0.0747914		0.380829	0.271138	0.327061		0.131654	0.0930197	0.162715		0.375219	0.240016	0.394294		0.167493	0.0499795	0.167582		0.425389	0.108133	0.291801		0.0779393	0.0696214	0.0779051		0.425724	0.102029	0.137424		0.0969307	0.0409852	0.0627344		0.425801	0.101549
0.518328	0.372772	0.377471		0.101623	0.0668094	0.185203		0.467264	0.339878	0.507536		0.143277	0.0500615	0.176877		0.484281	0.276617	0.393804		0.125419	0.0557604	0.227153		0.45202	0.247328	0.355093		0.129379	0.043022	0.2001		0.574435	0.107286	0.136279		0.110572	0.0398918	0.0479302		0.545072	0.1033	0.199645		0.122334	0.0456792	0.0645598		0.589568	0.111046
0.492727	0.133708	0.412005		0.118293	0.0769645	0.116793		0.355674	0.133708	0.519168		0.105691	0.0769645	0.147637		0.099374	0.149428	0.301587		0.201072	0.123512	0.216727		0.10734	0.149428	0.436415		0.209636	0.123512	0.242853		0.499049	0.101566	0.255481		0.0664398	0.0812886	0.100028		0.374027	0.101566	0.175189		0.113948	0.0812886	0.0557417		0.0781041	0.105455
0.523821	0.292632	0.513353		0.151995	0.0950991	0.14454		0.453861	0.292632	0.583098		0.151123	0.0950991	0.159062		0.437678	0.189686	0.440115		0.120224	0.147451	0.232266		0.367274	0.189686	0.386141		0.208174	0.147451	0.138118		0.522482	0.136166	0.265871		0.116767	0.0517267	0.0351119		0.477296	0.136166	0.517352		0.176052	0.0517267	0.0864307		0.530171	0.16152
0.577887	0.163202	0.483455		0.197532	0.206072	0.177246		0.502374	0.163202	0.513446		0.119738	0.206072	0.186834		0.289135	0.132992	0.336523		0.156989	0.0834719	0.17306		0.292835	0.132992	0.347145		0.162336	0.0834719	0.12728		0.514525	0.113826	0.483279		0.149588	0.125216	0.0596542		0.48855	0.113826	0.269422		0.104703	0.125216	0.0992425		0.1714	0.0950215
0.445921	0.171443	0.503127		0.291379	0.128579	0.126099		0.382148	0.171443	0.333183		0.25961	0.128579	0.116796		0.330255	0.140199	0.3014		0.200302	0.0786244	0.156698		0.333929	0.140199	0.286548		0.119884	0.0786244	0.114133		0.487453	0.0834642	0.285852		0.215394	0.103439	0.107797		0.433722	0.0834642	0.117492		0.176877	0.103439	0.047683		0.440587	0.0943017
0.547952	0.239017	0.183471		0.177249	0.0928816	0.146123		0.438792	0.239017	0.409974		0.200194	0.0928816	0.0886314		0.402744	0.226356	0.220317		0.138026	0.172953	0.233055		0.39152	0.226356	0.369367		0.122063	0.172953	0.205274		0.660255	0.125313	0.13896		0.0935067	0.0638067	0.139572		0.539924	0.125313	0.148967		0.0832803	0.0638067	0.0545438		0.475873	0.209883
0.417161	0.198386	0.36071		0.19957	0.111719	0.217108		0.43432	0.198386	0.41572		0.18693	0.111719	0.0851472		0.39165	0.188474	0.360306		0.151602	0.14742	0.152591		0.3498	0.188474	0.350691		0.118388	0.14742	0.186612		0.343187	0.125436	0.145051		0.105355	0.0875002	0.136359		0.328426	0.125436	0.133304		0.0973258	0.0875002	0.0395356		0.322611	0.137266
0.422817	0.179725	0.403604		0.162078	0.123548	0.201822		0.40528	0.179725	0.476028		0.166471	0.123548	0.107533		0.386703	0.190099	0.352067		0.123526	0.102278	0.153041		0.38294	0.190099	0.404795		0.105012	0.102278	0.157002		0.265116	0.0974309	0.171215		0.0944926	0.049768	0.0606082		0.273801	0.0974309	0.216104		0.121964	0.049768	0.0589751		0.298866	0.134979
0.507975	0.204967	0.451287		0.161163	0.135006	0.183092		0.503579	0.204967	0.54541		0.1675	0.135006	0.08966		0.435708	0.149909	0.389462		0.162277	0.184389	0.129124		0.4071	0.149909	0.35386		0.217946	0.184389	0.168838		0.550908	0.12002	0.153098		0.117699	0.0847257	0.186113		0.526672	0.12002	0.267353		0.10897	0.0847257	0.0470949		0.479456	0.215983
0.54502	0.152279	0.537958		0.142324	0.0815301	0.133578		0.531011	0.152279	0.556701		0.163685	0.0815301	0.0960651		0.426214	0.15222	0.36762		0.167891	0.0981795	0.154305		0.419181	0.15222	0.343729		0.192073	0.0981795	0.21235		0.641182	0.100023	0.338311		0.0931588	0.101286	0.0502497		0.621676	0.100023	0.257967		0.113622	0.101286	0.0524697		0.465552	0.103966
0.585641	0.181154	0.575967		0.174789	0.121555	0.154385		0.570533	0.181154	0.368547		0.212945	0.121555	0.108363		0.420683	0.201404	0.371302		0.163998	0.132962	0.180268		0.400652	0.201404	0.389647		0.189069	0.132962	0.182209		0.556826	0.114542	0.298788		0.130855	0.0803314	0.0924309		0.570757	0.114542	0.210944		0.114568	0.0803314	0.0356013		0.441465	0.12968
0.523798	0.229952	0.379531		0.15881	0.107265	0.196317		0.516326	0.229952	0.446068		0.187213	0.107265	0.111561		0.441376	0.169647	0.388038		0.118166	0.0940726	0.183944		0.416047	0.169647	0.351541		0.162387	0.0940726	0.159285		0.57172	0.126751	0.231012		0.11039	0.0906967	0.0794697		0.581967	0.126751	0.178285		0.101145	0.0906967	0.0644069		0.397658	0.118364
0.63229	0.171571	0.516807		0.103885	0.0716966	0.191478		0.64728	0.171571	0.466077		0.172596	0.0716966	0.110411		0.246347	0.19097	0.320248		0.15166	0.163616	0.191255		0.202332	0.19097	0.383929		0.22236	0.163616	0.240549		0.733333	0.0966045	0.495935		0.106856	0.060138	0.157212		0.759872	0.0966045	0.191794		0.155233	0.060138	0.0612778		0.222805	0.138925
0.452624	0.234083	0.422804		0.124595	0.173235	0.145012		0.422027	0.234083	0.713591		0.173167	0.173235	0.148569		0.352705	0.234054	0.395558		0.212003	0.142084	0.206921		0.353623	0.234054	0.432242		0.205569	0.142084	0.134006		0.503719	0.12721	0.233943		0.113654	0.0737058	0.0928726		0.484449	0.12721	0.589156		0.142855	0.0737058	0.0739864		0.413141	0.174501
0.34104	0.18018	0.708932		0.179186	0.284436	0.201559		0.353522	0.18018	0.791617		0.169825	0.284436	0.263874		0.233461	0.202777	0.46263		0.148132	0.411817	0.195372		0.234188	0.202777	0.449516		0.13678	0.411817	0.15928		0.153392	0.089309	0.463905		0.115068	0.142686	0.102992		0.154013	0.089309	0.750892		0.114479	0.142686	0.171769		0.224675	0.211344
0.332729	0.258205	0.729269		0.113494	0.109119	0.194315		0.32371	0.258205	0.772633		0.135509	0.109119	0.192879		0.285714	0.185972	0.474112		0.198262	0.147922	0.163039		0.284673	0.185972	0.432944		0.19887	0.147922	0.161292		0.364852	0.0981565	0.704518		0.0603495	0.0683587	0.151556		0.37253	0.0981565	0.768728		0.0863763	0.0683587	0.10619		0.313174	0.107666
0.585972		0.770772		0.176371		0.177694		0.580195		0.733859		0.212713		0.199254		0.519269		0.434043		0.132729		0.280156		0.498165		0.406596		0.13241		0.246893		0.588511		0.666667		0.116452		0.103526		0.58193		0.595904		0.11843		0.132711		0.5592
0.561103		0.645809		0.161142		0.25734		0.555287		0.7798		0.169437		0.181174		0.390447		0.402265		0.172951		0.274379		0.402474		0.440605		0.179369		0.230071		0.619287		0.221071		0.130228		0.21418		0.620944		0.763377		0.142749		0.123389		0.63219
0.292545		0.721822		0.15915		0.143232		0.289559		0.77824		0.148658		0.196172		0.253444		0.411943		0.14907		0.246136		0.247319		0.478737		0.171649		0.239261		0.229689		0.69697		0.0778575		0.0974635		0.223806		0.755054		0.05421		0.115747		0.280048
0.458156		0.78671		0.130966		0.175714		0.392987		0.763142		0.108407		0.186955		0.409384		0.514656		0.102857		0.233831		0.402481		0.448692		0.183387		0.152985		0.373546		0.648038		0.123327		0.141008		0.280112		0.717372		0.0961077		0.083045		0.330812
0.64613		0.764151		0.150223		0.135259		0.639777		0.746847		0.152404		0.183281		0.416026		0.448999		0.32899		0.159944		0.391194		0.440175		0.345103		0.228545		0.778104		0.650411		0.07601		0.0617073		0.774659		0.71522		0.0841604		0.106105		0.464419
0.461323		0.72285		0.132929		0.199211		0.446999		0.771889		0.127912		0.206449		0.391544		0.424272		0.0875119		0.264538		0.387665		0.489114		0.073451		0.204658		0.414945		0.661118		0.0754024		0.0996071		0.413993		0.793103		0.0693307		0.146366		0.290039
0.550898		0.77768		0.16011		0.172998		0.533333		0.747847		0.190883		0.161914		0.474305		0.496089		0.136141		0.278297		0.475445		0.489334		0.155346		0.126513		0.601703		0.726679		0.0740074		0.123026		0.60916		0.731272		0.0823173		0.0910953		0.525884
0.646635		0.726526		0.227808		0.195359		0.651956		0.765768		0.230644		0.149479		0.406405		0.349734		0.277308		0.183727		0.403009		0.460772		0.244641		0.22045		0.623731		0.517673		0.163113		0.13886		0.628161		0.70136		0.16384		0.0911858		0.517905
0.545455		0.757012		0.10706		0.150613		0.492458		0.755698		0.17515		0.170095		0.380184		0.422		0.129327		0.263932		0.309458		0.508027		0.197906		0.145158		0.662788		0.276874		0.0865854		0.202614		0.557759		0.810939		0.163965		0.11622		0.444855
0.353738		0.772208		0.177784		0.143685		0.355909		0.78384		0.18064		0.197912		0.282923		0.513583		0.174062		0.624838		0.259958		0.485136		0.245466		0.233446		0.207084		0.760999		0.0990269		0.138943		0.215178		0.787158		0.0926041		0.1536		0.341652
0.486449		0.782506		0.139703		0.158489		0.464277		0.772527		0.156792		0.18389		0.36396		0.475697		0.112885		0.29519		0.346238		0.493678		0.126704		0.17006		0.55443		0.744946		0.120801		0.11439		0.529573		0.742568		0.122963		0.125618		0.244975
0.326927		0.760312		0.111764		0.175207		0.323822		0.769499		0.108254		0.136038		0.282833		0.535399		0.178495		0.166964		0.283685		0.466549		0.165901		0.224992		0.137931		0.60944		0.0491066		0.121629		0.137377		0.683041		0.0687915		0.103293		0.275225
0.701691		0.773481		0.167589		0.142831		0.695808		0.440645		0.176635		0.137156		0.227639		0.478866		0.209843		0.227209		0.207694		0.24735		0.116062		0.0650453		0.781166		0.37876		0.148832		0.16101		0.765525		0.284206		0.160561		0.0869112		0.0807822
0.482562		0.454111		0.17222		0.227742		0.466588		0.186544		0.137151		0.055889		0.439736		0.286927		0.165517		0.314673		0.414571		0.166772		0.226118		0.0555178		0.45252		0.202118		0.102449		0.159954		0.449887		0.109923		0.0729974		0.0578303		0.484724
0.690044		0.248264		0.182389		0.259784		0.67663		0.517099		0.191677		0.100099		0.423237		0.194379		0.164874		0.166245		0.414825		0.243243		0.165587		0.0897169		0.676125		0.114205		0.171758		0.109872		0.659891		0.275065		0.127516		0.0506735		0.445709
		0.539165				0.127462				0.54791				0.202591				0.263731				0.248897				0.235541				0.0904209				0.44405				0.109145				0.541632				0.102756
		0.577892				0.229632				0.711911				0.118356				0.253271				0.168945				0.275044				0.323167				0.529539				0.140739				0.560976				0.113514
		0.621961				0.144116				0.408613				0.234503				0.292839				0.453258				0.282778				0.266142				0.28769				0.255215				0.157576				0.161465
		0.462737				0.168758				0.538121				0.273389				0.290279				0.315518				0.220114				0.103637				0.203755				0.122473				0.491704				0.264496
		0.560156				0.169345				0.60965				0.177286				0.259928				0.194998				0.266375				0.19904				0.532855				0.199704				0.572773				0.110211
		0.644679				0.212471				0.607843				0.280145				0.261482				0.225067				0.215712				0.0803674				0.487967				0.177848				0.541229				0.194142
		0.665796				0.184921				0.37823				0.237765				0.23861				0.0908583				0.284844				0.2552				0.526665				0.195703				0.327175				0.102367
		0.406441				0.17788				0.574975				0.11475				0.29763				0.229605				0.230836				0.0678896				0.40898				0.114284				0.371694				0.0686789
		0.58431				0.239021				0.580564				0.273339				0.262182				0.17469				0.361478				0.278818				0.348259				0.147007				0.392482				0.200078
		0.565411				0.346939				0.582653				0.215383				0.371244				0.492112				0.236775				0.0467617				0.333149				0.300219				0.50884				0.14327
		0.606186				0.137406				0.445854				0.154863				0.232588				0.0849431				0.239707				0.0732237				0.531086				0.0877175				0.371108				0.084126
		0.510244				0.162192				0.625871				0.277681				0.270538				0.254505				0.208717				0.15495				0.413219				0.0657669				0.491976				0.212902
		0.659364				0.184437				0.722172				0.118189				0.252342				0.219456				0.337555				0.101304				0.557819				0.165889				0.592878				0.0775007
		0.682339				0.251205				0.646127				0.112968				0.341069				0.223774				0.305913				0.0894915				0.571861				0.128385				0.286329				0.0505699
		0.71475				0.3351				0.433654				0.134849				0.428803				0.409855				0.253891				0.0750022				0.380135				0.325319				0.128937				0.031332
		0.407617				0.272828				0.363203				0.105861				0.302115				0.250241				0.351948				0.148107				0.177208				0.0712267				0.123588				0.0283172
		0.398943				0.182577				0.787085				0.139345				0.391616				0.359975				0.326509				0.137203				0.151968				0.132537				0.703613				0.0965916
		0.723861				0.202244				0.507819				0.0711475				0.385937				0.371599				0.306581				0.168602				0.507317				0.140803				0.145785				0.0318614
		0.543115				0.361349				0.764723				0.141787				0.284545				0.41243				0.341126				0.146469				0.339565				0.221448				0.643159				0.0837694
		0.741784				0.250145				0.69792				0.128343				0.406359				0.550397				0.273756				0.263856				0.567055				0.219565				0.451784				0.0505999
		0.653868				0.25257				0.772755				0.0717263				0.352302				0.361181				0.323163				0.200306				0.379522				0.255391				0.721984				0.057206
		0.726621				0.260359				0.660361				0.13193				0.388988				0.468595				0.410341				0.230227				0.454712				0.250118				0.303259				0.0334199
		0.664095				0.133207				0.662481				0.145653				0.454721				0.302435				0.404313				0.192338				0.341176				0.0364586				0.397988				0.041762
		0.663334				0.183097				0.496035				0.0608275				0.417346				0.211543				0.26112				0.0431679				0.441391				0.0757565				0.152091				0.0424146
		0.508096				0.109083				0.484211				0.180096				0.340075				0.145417				0.313185				0.129932				0.199682				0.0614367				0.375896				0.0785883
		0.369325				0.259456				0.654779				0.114895				0.229658				0.212902				0.431806				0.242667				0.363889				0.176788				0.33785				0.03956
		0.671783				0.188829				0.539351				0.123708				0.455675				0.35113				0.453094				0.278036				0.384686				0.134516				0.180998				0.0616245
		0.573534				0.124845				0.443725				0.0864695				0.501551				0.308441				0.206145				0.0804211				0.197365				0.0712886				0.389738				0.100448
		0.472569				0.112134				0.62202				0.153212				0.204467				0.133226				0.328216				0.282022				0.365847				0.0830216				0.614183				0.155466
		0.626263				0.167831				0.401758				0.1168				0.354492				0.238858				0.160559				0.145939				0.637237				0.172282				0.179839				0.121608
		0.4851				0.122				0.343162				0.133817				0.172792				0.197402				0.114027				0.255997				0.187476				0.0887464				0.372272				0.12147
		0.526518				0.256758				0.586479				0.138165				0.173974				0.184684				0.161019				0.238201				0.378822				0.120576				0.64499				0.11673
		0.646552				0.122945				0.259251				0.129067				0.26384				0.186934				0.139792				0.145731				0.552897				0.102172				0.145474				0.102491
		0.268613				0.159484				0.43081				0.114057				0.11629				0.107731				0.130137				0.172678				0.119836				0.130655				0.538398				0.0833635
		0.537746				0.103764				0.40527				0.150957				0.161668				0.162064				0.127852				0.208179				0.484187				0.0984685				0.371595				0.153045
		0.520872				0.135368				0.459467				0.059558				0.212037				0.156285				0.171101				0.209608				0.513121				0.0997468				0.404926				0.0699261
		0.485505				0.0716928				0.370538				0.108142				0.213072				0.313532				0.146912				0.187754				0.456914				0.084916				0.468383				0.0649046
		0.511724				0.186742				0.54728				0.125688				0.164365				0.206926				0.184987				0.206511				0.55858				0.127875				0.542627				0.117751
		0.369239				0.142981				0.395882				0.179794				0.140182				0.109648				0.149317				0.186738				0.274556				0.0700654				0.300168				0.130113
		0.587834				0.12944				0.482375				0.106786				0.230334				0.234108				0.131059				0.180258				0.625806				0.116069				0.460971				0.133221
		0.445304				0.234156				0.484307				0.121765				0.157624				0.15875				0.191468				0.168115				0.392401				0.224097				0.325719				0.10537
		0.54719				0.116133				0.474576				0.0911078				0.174095				0.158812				0.177943				0.152636				0.371164				0.163573				0.496363				0.0614254
		0.445672				0.152773				0.662828				0.162219				0.152633				0.136319				0.207631				0.248783				0.28938				0.159301				0.696434				0.131518
		0.461578				0.080034				0.354079				0.14475				0.167832				0.197639				0.145594				0.209488				0.565056				0.0681941				0.246356				0.114331
		0.706636				0.207053				0.549052				0.0724559				0.284696				0.241455				0.232794				0.107509				0.687688				0.180926				0.556295				0.0432944
		0.325184				0.181318				0.508374				0.140591				0.106406				0.187122				0.185459				0.124185				0.286211				0.120791				0.451854				0.0713133
		0.583003				0.0722103				0.373794				0.153487				0.262169				0.129802				0.187355				0.136235				0.564596				0.0471356				0.234792				0.133136
		0.567321				0.208003				0.585881				0.118927				0.223153				0.142475				0.204562				0.240093				0.488755				0.0854932				0.590869				0.118481
		0.404556				0.112984				0.402957				0.127134				0.109251				0.218266				0.128814				0.183964				0.186161				0.152184				0.204225				0.0814806
		0.356872				0.185377				0.47619				0.149478				0.152754				0.121109				0.262303				0.249759				0.252911				0.155253				0.518386				0.139349
		0.59633				0.135988				0.519807				0.198093				0.233358				0.242642				0.21121				0.172871				0.585279				0.0998134				0.239118				0.131368
		0.454872				0.198025				0.362798				0.135132				0.151344				0.2267				0.155344				0.231883				0.266667				0.0814019				0.291935				0.070911
		0.511327				0.128244				0.536291				0.145462				0.273583				0.201057				0.331526				0.238185				0.561341				0.109655				0.480899				0.0767007
		0.401225				0.164984				0.551878				0.115928				0.115754				0.150042				0.177666				0.24884				0.345295				0.158681				0.542403				0.111458
		0.587875				0.19263				0.321649				0.203924				0.2				0.196143				0.145689				0.15332				0.228561				0.156474				0.208288				0.104067
		0.558593				0.15067				0.48176				0.168113				0.211741				0.19591				0.182825				0.22734				0.429688				0.152633				0.62297				0.0915095
		0.427919				0.150827				0.289841				0.168735				0.220609				0.170674				0.143917				0.267052				0.424948				0.121652				0.250701				0.147647
		0.539283				0.169244				0.260109				0.147911				0.359027				0.179427				0.130737				0.214182				0.449825				0.145241				0.2768				0.119274
		0.650547				0.0986245				0.389676				0.287825				0.205047				0.242275				0.169173				0.209762				0.578364				0.0872755				0.348523				0.147933
		0.445917				0.171957				0.513912				0.12222				0.163153				0.169315				0.215311				0.241935				0.293674				0.196442				0.487118				0.117686
		0.347183				0.14371				0.36167				0.141165				0.126236				0.18763				0.175589				0.185319				0.222793				0.143628				0.348402				0.104006
		0.571273				0.146176				0.454449				0.152007				0.240116				0.219305				0.271119				0.182458				0.710136				0.0896919				0.381293				0.118372
[truncated: 14 more columns]

## Sheet: Sup. figure 16
Dual regression - Somatomotor network																Dual regression - Default mode network																Seed connectivity - Somatomotor network																Seed connectivity - Default mode network
Initial confound correction								Optimized confound correction								Initial confound correction								Optimized confound correction								Initial confound correction								Optimized confound correction								Initial confound correction
Dice overlap				Max. confound correlation				Dice overlap				Max. confound correlation				Dice overlap				Max. confound correlation				Dice overlap				Max. confound correlation				Dice overlap				Max. confound correlation				Dice overlap				Max. confound correlation				Dice overlap
Specific	Absent	Mixed	Spurious	Specific	Absent	Mixed	Spurious	Specific	Absent	Mixed	Spurious	Specific	Absent	Mixed	Spurious	Specific	Absent	Mixed	Spurious	Specific	Absent	Mixed	Spurious	Specific	Absent	Mixed	Spurious	Specific	Absent	Mixed	Spurious	Specific	Absent	Mixed	Spurious	Specific	Absent	Mixed	Spurious	Specific	Absent	Mixed	Spurious	Specific	Absent	Mixed	Spurious	Specific	Absent
0.778596	0.00818414	0.370637	0.224061	0.210897	0.118634	0.104297	0.369052	0.779162	0.00818414	0.427618	0.765118	0.0978503	0.118634	0.1118	0.328991	0.493806	0.126928	0.0740929	0.212834	0.0182423	0.0870839	0.0526652	0.19566	0.546734	0.126928	0.0959147	0.212834	0.0416274	0.0870839	0.109212	0.19566	0.593998	0.157545	0.191992	0.0159134	0.166854	0.0603273	0.0738442	0.241917	0.605889	0.157545	0.278747	0.0159134	0.149877	0.0603273	0.093739	0.241917	0.322763	0.163171
0.615061	0.017294	0.314231	0.358328	0.222154	0.0551789	0.389293	0.267154	0.615061	0.017294	0.314231	0.328211	0.222154	0.0551789	0.389293	0.234221	0.398228	0.235856	0.501928	0.187615	0.130152	0.0735652	0.539658	0.308103	0.398228	0.235856	0.501928	0.187615	0.130152	0.0735652	0.539658	0.308103	0.576619	0.0885046	0.172569	0.0307314	0.301152	0.0793702	0.199925	0.240619	0.576619	0.0885046	0.172569	0.0307314	0.301152	0.0793702	0.199925	0.240619	0.442338	0.247711
0.549492	0.0388769	0.407147		0.162217	0.0297031	0.130061		0.512848	0.0388769	0.210184		0.144298	0.0297031	0.110235		0.47894	0.0840246	0.348013		0.032545	0.0103511	0.103822		0.486615	0.0840246	0.435016		0.0768287	0.0103511	0.173553		0.439272	0.0404968	0.134813		0.23672	0.102112	0.0647264		0.514454	0.0404968	0.134813		0.14952	0.102112	0.0647264		0.351525	0.0242981
	0.192288	0.449045			0.197236	0.284546			0.192288	0.449045			0.197236	0.284546			0.167545	0.106176			0.163176	0.120323			0.167545	0.106176			0.163176	0.120323			0.0218163	0.506369			0.210334	0.13876			0.0218163	0.506369			0.210334	0.13876			0.0892948
	0.0473613	0.258365			0.0194162	0.254792			0.0473613	0.425672			0.0194162	0.300767			0.109422	0.192057			0.0743295	0.0365808			0.109422	0.232862			0.0743295	0.0947467			0.0446549	0.349973			0.0882622	0.121703			0.0446549	0.349973			0.0882622	0.121703			0.161028
		0.703924				0.229117				0.780618				0.223489				0.291383				0.085875				0.373704				0.0462277				0.576694				0.437978				0.722949				0.322365
		0.657997				0.233516				0.562258				0.0684064				0.425707				0.15884				0.425707				0.15884				0.478694				0.158829				0.360266				0.136828
		0.656039				0.489986				0.716125				0.310701				0.467278				0.411566				0.283792				0.292409				0.421214				0.450238				0.421214				0.450238
		0.348949				0.0871224				0.425481				0.151486				0.0275449				0.102404				0.0275449				0.102404				0.277477				0.156016				0.296274				0.182309
[truncated: 14 more columns]
